# Supplementary material for: How Do the Functional Resemblance Structure and Its Component‐Dependence Change Among the Successional Stages in Degraded Karst Forests?
Source: Ecol Evol. 2025 Nov 28;15(12):e72567. doi: 10.1002/ece3.72567 (PMC12661368; doi:10.1002/ece3.72567)
Supplement: Supplementary file 1 — Data S1: ece372567‐sup‐0001‐DataS1.xlsx. [file ECE3-15-e72567-s001.xlsx]

## Sheet: Traits_SC
stage	code	SLA	LDMC	LT	CC	TC	TN	TP	TK
SC1	Crottigl	195.238	0.4895	0.0916667	24.8167	450.958	28.792	1.79757	10.5878
SC1	Melirigi	59.1045	0.549	0.245	54.9	416.282	10.759	1.20453	10.2565
SC1	Cinnwils	69.9173	0.538	0.192	45.28	467.752	25.118	1.511	22.7765
SC1	Kalosept	199.653	0.34	0.075	34.65	438.733	21.438	1.41548	12.4026
SC1	Phoecras	88.2539	0.499875	0.14125	40.9	408.057	9.183	1.46921	13.2137
SC1	Mallphil	73.372	0.5215	0.245	49.95	440.555	23.28	1.82544	8.1308
SC1	Neolconf	69.3057	0.498333	0.206667	46.8667	484.417	13.897	1.66026	7.89976
SC1	Machjapo	78.438	0.504667	0.196667	46.9167	475.645	17.356	1.61737	21.3026
SC1	Ilexchin	133.039	0.2735	0.115	42.85	416.395	13.598	1.46722	13.2137
SC1	Castcarl	72.2005	0.471	0.1925	44.225	476.167	13.666	1.59458	8.24632
SC1	Carpturc	176.202	0.3635	0.125	43.85	448.189	18.251	1.32592	7.65096
SC1	Ilexmeme	39.11	0.4075	0.32	58.65	437.291	8.563	1.74185	15.7551
SC1	Pittglab	87.2085	0.4115	0.175	44.65	444.686	16.797	1.49309	20.9535
SC1	Photbodi	80.9636	0.4645	0.22375	42.525	473.518	9.267	1.33388	8.1308
SC1	Cleyjapo	104.017	0.28825	0.24	44.65	428.481	14.982	1.52493	7.09112
SC1	Sloasine	110.324	0.455875	0.1575	41.65	459.056	15.316	1.35179	8.93944
SC1	Dapholdh	58.185	0.437	0.24	53.3	465.029	15.632	1.46523	26.6822
SC1	Ilexdasy	152.51	0.336	0.15	43.6167	478.57	17.293	1.34184	22.9975
SC1	Engeroxb	85.165	0.4865	0.15	43.5	495.712	16.376	1.35577	6.398
SC1	Michmart	70.7319	0.38175	0.25625	51.925	366.284	11.289	1.50105	8.36184
SC1	Vitecane	133.367	0.3645	0.145	45.5	430.023	24.311	2.34485	8.1308
SC1	Pyrafort	135.143	0.434	0.11	40.9	556.563	20.726	1.5906	11.8189
SC1	Sinorace	210.116	0.383	0.065	41.65	436.64	26.313	1.63837	12.174
SC1	Euonechi	59.198	0.4285	0.28	51.9	442.51	8.329	1.46125	7.66872
SC1	Castfarg	94.398	0.473333	0.161667	46.5333	464.318	15.096	1.47319	8.01528
SC1	Lithglab	87.0825	0.427125	0.18625	35.7	452.119	13.673	1.34383	8.82392
SC1	Dioslong	108.74	0.463	0.156667	40.1167	443.94	16.034	1.60378	26.601
SC1	Daphpaxi	82.153	0.38075	0.215	46.9	456.764	13.629	1.56137	31.3986
SC1	Nanddome	191.565	0.3275	0.11	41.35	464.358	22.604	1.38562	8.75912
SC1	Machpauh	183.945	0.381	0.125	39.43	438.843	16.007	2.10206	4.6652
SC1	Celtsine	81.7105	0.5355	0.145	39.2	363.86	18.856	2.49809	5.35832
SC1	Machchie	83.7545	0.4375	0.235	42.95	468.477	11.323	1.59062	21.0078
SC1	Photschn	217.49	0.371	0.14	37.35	456.399	18.01	1.84534	15.4086
SC1	Turpargu	116.519	0.2865	0.24	47.05	393.263	14.602	1.33388	12.4541
SC1	Machnanm	81.8317	0.48975	0.185	44.975	474.53	11.818	1.43737	11.943
SC1	Camejapo	72.0918	0.39925	0.235	43.65	430.512	11.273	1.48712	6.9756
SC1	Sympsumu	105.261	0.3455	0.232	46.52	411.883	17.46	1.52334	30.2932
SC1	Bennlepr	146.151	0.328167	0.146667	39.45	449.467	15.172	1.42543	15.293
SC1	Melithor	108.165	0.47675	0.1625	50.3	421.997	13.546	1.62476	11.0188
SC1	Idespoly	251.121	0.337	0.1	47.2	424.769	27.01	1.46125	11.7119
SC1	Mahofort	60.788	0.4075	0.27	46.9	450.277	13.638	1.65365	10.5699
SC1	Euonlaxi	105.194	0.436	0.11	41.2	434.115	25.766	1.36174	11.8274
SC1	Cinnfove	87.5837	0.40425	0.195	45.7	462.725	15.06	1.64258	26.2401
SC1	Ilexpent	56.5922	0.4025	0.2975	57.225	477.833	10.662	1.25826	14.5999
SC1	Aucuhima	84.171	0.316	0.265	52.05	386.402	18.626	1.68925	44.7371
SC1	Euryloqu	104.422	0.38625	0.16	38.925	442.637	36.491	1.61051	13.0811
SC1	Machrehd	218.177	0.595	0.1875	51.65	457.098	14.459	1.33786	14.5999
SC1	Liricham	95.7002	0.39125	0.1425	46.9	432.705	21.161	1.43826	27.7139
SC1	Lindcomm	120.632	0.511583	0.135833	43.2917	505.593	17.094	1.63439	13.6725
SC1	Cornparv	129.982	0.436	0.115	39.1167	378.502	12.217	1.94086	5.58936
SC1	Toxisucc	99.79	0.3755	0.14	44.1	428.224	15.921	1.77989	28.3772
SC1	Dioskaki	221.215	0.272333	0.116667	42.8667	407.97	24.785	1.41349	82.6155
SC1	Malltenu	142.13	0.3565	0.1375	45.75	405.225	24.306	1.50105	30.6572
SC1	Metadavi	186.8	0.2505	0.195	33.3	438.953	14.113	1.67419	29.3865
SC1	Xylolong	108.544	0.481	0.115	55.15	417.618	18.3	1.60056	11.7119
SC1	Vibufoet	96.8375	0.379167	0.186667	43.9333	417.409	11.393	1.43538	19.0303
SC1	Euonniti	108.49	0.402687	0.144375	47.425	427.843	22.676	1.56672	24.5451
SC1	Pittcris	110.736	0.373	0.145	47.6	459.552	16.921	1.58264	16.6599
SC1	Decagrac	110.722	0.4245	0.135	44.05	470.887	13.163	1.35179	6.51352
SC2	Taremoll	151.138	0.4295	0.095	49.05	412.985	32.792	1.64832	15.9667
SC2	Ilexcren	98.04	0.349	0.18	45.5	440.262	13.533	1.49508	8.5003
SC2	Claudunn	77.7273	0.448667	0.19	52.45	406.141	25.569	1.63638	9.9643
SC2	Cinnwils	56.0077	0.531667	0.21	41.0833	446.174	11.639	2.73093	5.4991
SC2	Phoecras	71.168	0.541	0.23	53	494.045	11.796	2.29908	4.1083
SC2	Mallphil	127.219	0.5925	0.125	39.25	427.795	24.235	1.77966	6.2311
SC2	Ilexchin	65.8725	0.339	0.29	55.85	431.124	8.88	1.2901	8.2075
SC2	Castcarl	77.5454	0.5065	0.18625	41.075	467.535	14.261	1.37368	6.5239
SC2	Liquform	311.341	0.218	0.1	24.9	421.095	19.559	1.98066	16.0399
SC2	Photbodi	73.1355	0.467	0.25	44.025	395.287	8.305	1.36771	8.6467
SC2	Cleyjapo	127.757	0.2455	0.23	39.8	470.133	7.997	1.70603	7.6219
SC2	Sloasine	107.056	0.425	0.165	40.6	425.919	13.155	1.89708	11.1355
SC2	Dapholdh	86.5969	0.3996	0.205	48.5	470.547	15.483	1.56075	8.7931
SC2	Ligulian	54.07	0.4885	0.225	47	459.239	12.448	1.28214	6.1579
SC2	Platstro	149.871	0.48975	0.09	39	423.598	17.822	1.76971	5.3527
SC2	Pistchin	104.877	0.493	0.095	32.75	421.109	19.727	1.68812	9.1591
SC2	Prungray	138.716	0.469	0.11	40.825	461.233	17.658	1.35776	8.1343
SC2	Pyrafort	86.455	0.554	0.1625	37.925	480.925	15.28	1.56473	6.2311
SC2	Sinorace	247.909	0.448167	0.075	38.7167	457.138	26.17	1.7319	9.9643
SC2	Lorochin	127.812	0.4372	0.131	40.72	432.044	13.555	1.70603	10.1839
SC2	Castfabe	89.2015	0.47425	0.1925	38.925	458.555	12.182	1.36572	5.2063
SC2	Brasglom	248.547	0.183	0.155	40.4	446.128	29.209	1.7604	16.8117
SC2	Daphpaxi	104.266	0.352333	0.201667	43.7333	459.959	14.782	1.67589	7.2559
SC2	Castcarl	77.5454	0.5065	0.18625	41.075	496.636	15.009	1.44334	6.8167
SC2	Myrssegu	60.107	0.416	0.24	50.5	450.77	7.635	1.70603	7.6219
SC2	Nanddome	132.571	0.439	0.115	48.15	482.355	24.649	1.57468	4.9867
SC2	Melicune	131.424	0.396125	0.1575	47.125	448.385	18.5	1.4911	7.7683
SC2	Celtsine	185.288	0.4245	0.105	35.65	434.861	39.449	2.00057	29.6551
SC2	Ficupand	113.934	0.374	0.18	34.95	340.051	15.322	1.52294	8.7199
SC2	Querglau	77.2508	0.543333	0.181667	42.1167	449.999	12.586	1.75379	6.3043
SC2	Tirpsine	262.584	0.3225	0.0725	39.425	390.071	32.674	1.62444	7.4755
SC2	Ptertata	311.278	0.337	0.065	37.65	368.252	20.364	1.42145	8.6467
SC2	Elaejapo	99.1255	0.391	0.155	37.5	433.977	12.006	1.23239	4.6939
SC2	Machnanm	67.8525	0.4115	0.22	41.1	467.992	7.957	1.51896	5.1331
SC2	Ilextrif	96.0234	0.3815	0.2025	48.7625	466.097	12.557	2.09211	6.9631
SC2	Sympsumu	110.236	0.3971	0.172	44.62	402.472	14.651	1.49707	5.4991
SC2	Bennlepr	123.046	0.4075	0.13	46.55	428.428	17.755	1.64036	12.9655
SC2	Mahofort	46.5262	0.43125	0.355	48.35	464.447	10.746	2.90208	8.5735
SC2	Euonalat	90.112	0.5	0.155	51.8	432.232	20.464	1.69608	7.8415
SC2	Celtvand	166.78	0.448	0.095	38.2	428.805	31.155	2.10206	19.4803
SC2	Euryniti	96.3905	0.3435	0.205	41.8	436.524	11.884	1.51299	6.5971
SC2	Machrehd	104.449	0.34	0.1925	45.025	476.231	16.811	1.50901	8.7199
SC2	Lindcomm	100.949	0.467125	0.16875	44.1875	483.86	15.653	1.88912	6.7435
SC2	Diosdume	178.179	0.48425	0.07875	47.25	426.781	18.73	1.70603	12.3067
SC2	Morerubr	89.143	0.45375	0.1825	35.8	461.954	12.467	1.45528	9.2323
SC2	Toxisucc	93.9415	0.35	0.185	43.35	437.254	16.557	1.79957	12.4531
SC2	Dioskaki	137.885	0.3395	0.1675	45.85	439.382	20.271	1.7319	25.7023
SC2	Triarotu	65.0865	0.4415	0.21	56.75	436.977	18.121	1.75777	4.9867
SC2	Carppube	165.205	0.465167	0.108333	31.9833	420.796	16.012	1.44334	5.7187
SC2	Cinncamp	83.3415	0.424	0.175	47.2	483.902	14.41	1.50702	8.7931
SC2	Xylolong	85.6555	0.4635	0.205	54.65	459.303	18.852	1.74185	9.2323
SC2	Gardjasm	193.062	0.278	0.11	33.85	413.153	16.001	1.61449	12.0871
SC2	Euonniti	111.138	0.422	0.125	54.65	432.484	22.916	1.63837	10.9891
SC2	Pittcris	101.131	0.426833	0.15	46.35	450.401	15.945	1.59458	19.2607
SC2	Decagrac	79.785	0.464	0.175	49.75	477.786	13.299	1.82345	6.6703
SC2	Callbodi	199.434	0.2235	0.095	29.5	490.233	28.7565	1.772	16.1772
SC3	Litscore	49.7875	0.5055	0.22	50.85	475.693	12.807	1.4712	18.8445
SC3	Melirigi	96.1745	0.4995	0.205	41.1	456.534	28.336	1.69608	15.8653
SC3	Ilexcren	110.853	0.27	0.235	56.85	460.383	15.268	1.50901	40.782
SC3	Syzybuxi	134.25	0.37	0.13	42.8	475.067	11.317	1.66424	12.7508
SC3	Cinnwils	64.1	0.6465	0.215	50.3	481.287	11.619	1.50503	12.7508
SC3	Phoecras	88.3355	0.48125	0.16	41.65	496.249	11.065	1.44931	19.5216
SC3	Eriocava	108.793	0.362333	0.181667	39.6	409.868	19.31	1.49508	49.9904
SC3	Castcarl	99.472	0.42275	0.1725	43.875	471.319	13.179	1.48712	14.3758
SC3	Eurymuri	125.325	0.343833	0.183333	37.0333	360.361	14.895	1.48712	9.09451
SC3	Sympluci	95.0665	0.4455	0.145	46.6	461.489	12.402	1.38363	18.8445
SC3	Pittilli	115.503	0.370125	0.17375	45.5375	449.953	13.268	1.57866	26.5633
SC3	Cleyjapo	105.653	0.366554	0.189375	45.9312	458.105	10.326	1.6523	14.1049
SC3	Sloasine	136.606	0.3615	0.155	37.8	459.813	13.162	1.42941	18.7091
SC3	Dapholdh	98.59	0.3565	0.213333	45.0667	439.31	9.653	1.40752	19.7924
SC3	Engeroxb	69.8225	0.396	0.295	44.2	479.106	8.564	1.38562	15.0528
SC3	Lorochin	136.712	0.420667	0.138333	40.8833	446.508	14.886	1.50702	9.5983
SC3	Cametube	60.3495	0.444	0.265	49.7	420.279	11.975	1.36174	7.7683
SC3	Acerfabr	114.895	0.3635	0.145	47.3	457.289	11.835	1.43339	10.8549
SC3	Pinumass	66.365	0.38	0.205	33.5	494.496	19.141	1.29607	13.2924
SC3	Cinnappe	49.5825	0.569	0.245	49.9	499.033	11.582	1.59657	6.9756
SC3	Castcarl	99.472	0.42275	0.1725	43.875	479.769	12.645	1.48712	8.7084
SC3	Myrssegu	75.8698	0.383333	0.226667	46.35	462.858	8.153	1.35975	11.3966
SC3	Melicune	111.874	0.3785	0.1475	48.9	492.22	21.97	1.37567	18.8445
SC3	Cinnping	75.5595	0.449	0.185	39.5	507.216	11.707	1.41747	13.157
SC3	Machchie	54.188	0.5445	0.21	44.5	483.496	8.99	1.44533	10.8549
SC3	Machnanm	107.668	0.448	0.14	42.15	509.162	14.187	1.42145	18.5737
SC3	Ilextrif	80.7907	0.448333	0.186667	49.3333	428.14	15.378	1.53488	13.0216
SC3	Sympsumu	103.2	0.376667	0.213333	47.1333	360.285	17.172	1.40553	9.09451
SC3	Mahofort	63.4445	0.448	0.2	48.1	466.028	12.892	1.56672	11.3966
SC3	Casteyre	80.8803	0.483	0.186667	42.2667	465.933	11.197	1.38363	14.2403
SC3	Lagecaud	105.178	0.4175	0.125	38.1	477.136	14.828	1.4314	17.8966
SC3	Euonalat	105.162	0.34525	0.2	41.1	469.354	10.792	1.37368	16.0008
SC3	Distrace	77.7515	0.46	0.2	44.15	425.181	9.424	1.30204	14.3758
SC3	Ilexpent	52.7565	0.417	0.465	58.55	453.221	10.941	1.25627	7.3291
SC3	Euryniti	359.098	0.2205	0.09	29.6	347.41	17.589	1.48513	6.5971
SC3	Euryloqu	95.2906	0.3665	0.205	51.03	406.463	11.79	1.4712	12.0737
SC3	Toonsine	45.635	0.411	0.11	46.2	455.233	15.904	1.46523	34.5529
SC3	Lindcomm	88.032	0.511125	0.14	44.25	511.643	17.152	1.61449	13.157
SC3	Quermyrs	104.53	0.486167	0.148333	35.4833	469.67	13.204	1.3697	11.3966
SC3	Altichin	88.1835	0.3942	0.187	44.02	445.937	10.918	1.4314	12.2091
SC3	Dioskaki	190.988	0.355	0.095	44.85	449.979	10.277	1.511	19.9278
SC3	Xylolong	92.5845	0.43	0.18	55.8	438.709	16.628	1.51299	14.5759
SC3	Myrssemi	151.643	0.330667	0.11	29.3	344.618	16.206	1.5508	5.70909
SC3	Euonniti	165.732	0.338	0.1	43.6	456.245	20.737	1.5508	29.407
SC3	Decagrac	78.5251	0.4365	0.2075	48.45	403.12	11.167	1.36373	12.3067
SC3	Celtbion	160.077	0.481	0.145	39.9	410.944	10.882	1.40951	11.3966
SC3	Phoeshea	106.463	0.424	0.15	43.35	497.248	15.285	1.62842	21.5528
SC4	Claudunn	95.3475	0.412667	0.151667	50.1167	411.909	31.795	1.54085	21.5299
SC4	Cinnwils	61.8375	0.5205	0.18	48.65	459.851	12.604	1.45727	8.2807
SC4	Machchua	74.821	0.401833	0.213333	49.1333	445.656	9.098	1.38363	7.4755
SC4	Kalosept	93.181	0.41275	0.0925	40.75	460.867	18.598	1.75379	11.7211
SC4	Phoecras	116.047	0.537	0.13	42.65	501.187	11.146	1.29408	10.4767
SC4	Mallphil	196.219	0.4065	0.195	52.325	446.952	20.831	2.0941	8.7199
SC4	Clercyrt	102.677	0.4935	0.131667	45.9333	459.536	18.204	1.53289	9.5251
SC4	Machjapo	64.757	0.476	0.195	42.05	478.972	9.694	1.64235	7.6219
SC4	Cameilic	50.0725	0.482	0.225	55.45	434.175	8.511	1.52095	5.4991
SC4	Castcarl	86.856	0.48425	0.1375	44.65	465.447	15.892	1.40752	10.1107
SC4	Carplond	91.036	0.633	0.11	38.15	471.895	12.964	1.68215	9.3055
SC4	Rhodcava	52.6645	0.4445	0.2375	52.725	471.389	8.312	1.5906	17.5039
SC4	Symplanc	63.4715	0.51975	0.195	55.725	471.289	21.143	1.64832	6.8167
SC4	Photbodi	70.9196	0.5171	0.169	46.76	410.002	8.372	1.56075	8.2807
SC4	Camejapo	65.0151	0.426625	0.2	44.275	428.251	10.496	1.42742	6.0115
SC4	Sloasine	121.956	0.4235	0.1175	40.0125	455.89	11.583	1.93489	13.6975
SC4	Ehreacum	51.897	0.7475	0.17	56.35	435.357	18.625	1.85131	4.9135
SC4	Dapholdh	83.2235	0.3885	0.155	42.85	465.762	17.132	1.50105	13.6243
SC4	Boniminu	119.025	0.597	0.06	48.6	415.686	18.98	1.64832	9.5251
SC4	Berbamur	116.579	0.443	0.1675	43.975	467.929	10.3516	1.39756	10.6231
SC4	Engeroxb	107.463	0.561	0.105	47.65	452.367	15.221	1.66822	11.2087
SC4	Pyrafort	94.788	0.5225	0.095	37.35	476.551	11.893	1.56672	8.6467
SC4	Sinorace	157.894	0.5265	0.06875	38.025	450.217	20.871	1.68613	10.9159
SC4	Euonechi	57.458	0.50175	0.2325	54.775	368.429	17.331	1.47717	7.0363
SC4	Lorochin	167.949	0.483667	0.0916667	41.85	417.725	20.4268	1.44732	6.3775
SC4	Vibudila	70.542	0.58	0.145	50.25	466.579	11.2178	1.4115	10.9159
SC4	Castfarg	68.616	0.565	0.17	48.7	478.888	12.608	1.58861	11.7943
SC4	Fraxinsu	534.062	0.413	0.085	43.3	434.761	26.122	1.72394	17.7967
SC4	Callgira	165.262	0.49125	0.0725	43.2	439.364	30.516	1.44533	13.8439
SC4	Euondiel	50.4395	0.3965	0.325	59.7	458.74	11.3016	1.37965	7.6219
SC4	Cametube	53.6397	0.4645	0.25	54.075	440.899	10.216	1.41349	6.0115
SC4	Litspung	79.1895	0.521	0.13	49.425	470.063	16.701	1.35776	5.2795
SC4	Nanddome	171.766	0.37075	0.085	48.4	477.973	22.659	1.5508	5.7187
SC4	Liguluci	167.198	0.3115	0.08	43.65	461.431	23.69	1.70603	18.9679
SC4	Melicune	78.3293	0.536	0.1175	40.475	466.573	15.453	1.84335	6.0115
SC4	Celtsine	147.506	0.5515	0.11	36.9	383.388	18.344	1.75379	7.4755
SC4	Ficupand	79.785	0.479	0.175	48.5	365.422	14.462	1.68812	16.2595
SC4	Querglau	80.925	0.54725	0.15125	43.625	494.201	11.866	1.6722	6.0115
SC4	Tirpsine	182.852	0.466	0.04	51.9	429.628	37.473	1.45926	7.9879
SC4	Vibuprop	85.605	0.417	0.155	42.9	436.209	10.17	1.59458	9.9643
SC4	Ilexfico	66.8712	0.388333	0.26	53.05	428.365	9.34	1.59857	4.9867
SC4	Ilextrif	85.7367	0.4105	0.173333	51.6167	452.281	14.334	1.37766	6.8167
SC4	Camejapo	65.0151	0.426625	0.2	44.275	433.269	10.716	1.36771	5.3527
SC4	Sympsumu	103.557	0.3875	0.16	42.825	480.724	9.088	1.64036	6.3043
SC4	Bennlepr	151.852	0.37475	0.125	44.65	443.797	16.3055	1.61449	11.3551
SC4	Lindglau	59.5875	0.446	0.205	53.05	467.514	15.021	1.43737	19.2607
SC4	Albikalk	163.756	0.2565	0.145	55.8	442.554	37.569	1.45528	14.9419
SC4	Mahofort	91.8485	0.384833	0.181667	41.55	471.872	12.2354	1.95877	9.5251
SC4	Euonalat	84.6046	0.401975	0.162	52.46	414.213	10.681	1.51299	2.6443
SC4	Ilexpent	49.4405	0.4405	0.255	60.7	498.583	12.372	1.40951	6.7435
SC4	Machrehd	59.0595	0.512	0.2	52.05	465.811	8.369	1.43836	0.3019
SC4	Sympaden	93.564	0.421	0.145	44.25	485.723	11.468	1.46523	6.0847
SC4	Lindcomm	170.594	0.4219	0.102	38.73	429.251	48.346	1.42543	15.5275
SC4	Cornparv	153.066	0.3945	0.1025	39.55	387.187	13.104	1.63837	6.7435
SC4	Quermyrs	73.8235	0.571	0.1525	40.7	460.965	12.944	1.41548	7.6219
SC4	Diosdume	163.196	0.543375	0.05125	48.7375	427.442	17.488	1.73588	11.9407
SC4	Morerubr	84.945	0.487	0.1375	38.55	486.34	14.604	1.37169	6.3043
SC4	Toxisucc	121.101	0.45525	0.1175	43.75	430.434	13.942	1.53289	5.2063
SC4	Dioskaki	170.18	0.326	0.1075	41.75	401.491	23.113	1.60852	34.2667
SC4	Triarotu	123.968	0.335	0.135	46.4	427.371	17.975	1.66822	5.6455
SC4	Gledsine	133.612	0.5085	0.065	49.55	471.788	9.058	1.38363	5.4991
SC4	Xylocong	81.988	0.471	0.145	51.2	457.693	14.143	1.70603	4.2547
SC4	Cinncamp	237.514	0.5215	0.12	45.3	473.639	11.609	1.36174	3.4495
SC4	Gardjasm	133.923	0.3605	0.125	49.3	431.308	20.135	1.49906	4.9135
SC4	Vibufoet	94.1557	0.41325	0.1375	40.125	419.451	11.554	1.41946	11.1355
SC4	Euonniti	51.929	0.494	0.27	56.3	429.713	9.6	1.42941	6.3043
SC4	Quernegl	76.498	0.503	0.19	37.3	490.568	13.0396	1.23836	4.9867
SC4	Decagrac	106.073	0.455	0.118	47.77	409.443	9.481	1.36771	7.0363
SC5	Claudunn	114.999	0.409	0.193333	49.6833	385.156	25.482	1.712	12.4834
SC5	Cinnwils	89.9313	0.5265	0.18	40.7	461.572	10.436	1.57468	6.67512
SC5	Adinbock	134.74	0.3	0.24	51.15	433.816	12.185	1.52545	9.25487
SC5	Clercyrt	404.7	0.293	0.08625	42.6375	460.795	44.138	1.50702	12.2682
SC5	Querjens	76.5387	0.4865	0.268333	54.6833	479.537	13.252	1.35975	7.10536
SC5	Cameilic	96.0385	0.472833	0.221667	48.2	414.145	9.779	1.45528	6.46
SC5	Castcarl	184.653	0.419667	0.145	41.6	467.213	12.702	1.31796	6.89024
SC5	Rhodcava	91.5455	0.3935	0.285	46.45	454.43	7.376	1.60852	6.89024
SC5	Pittglab	182.51	0.3715	0.115	46.95	443.986	10.067	1.3498	9.47168
SC5	Symplanc	104.329	0.417917	0.183333	49.1333	436.838	15.142	1.3498	9.47168
SC5	Photbodi	132.57	0.469	0.175	39.65	415.397	7.855	1.28811	8.82632
SC5	Cleyjapo	109.963	0.411167	0.211667	55.0333	435.264	12.503	1.35975	6.67512
SC5	Camejapo	106.739	0.437167	0.211667	47.0333	402.195	8.876	1.38085	5.81464
SC5	Sloasine	200.349	0.4515	0.12	38.95	453.824	15.622	1.3697	11.3002
SC5	Dapholdh	90.7972	0.5245	0.15	42.6	459.845	13.434	1.42742	6.35244
SC5	Cinnpart	157.868	0.461333	0.12	39.5667	485.608	15.81	1.43936	7.32048
SC5	Sinorace	449.56	0.2915	0.08	38.75	425.08	27.692	1.6218	18.184
SC5	Euonechi	113.143	0.455	0.215	49.55	424.814	9.27	1.77866	6.9978
SC5	Lorochin	188.635	0.429167	0.143333	38.25	433.79	12.343	1.55677	5.27684
SC5	Lithglab	143.216	0.527	0.1375	40.95	463.877	13.61	1.40553	5.9222
SC5	Dioslong	119.406	0.475	0.18	39.95	439.433	15.008	1.58662	15.3875
SC5	Pinumass	89.7927	0.50875	0.255	45.25
SC5	Daphpaxi	115.419	0.412625	0.19	50.05	403.5	8.965	1.30801	3.44832
SC5	Litspung	350.726	0.295	0.085	43.75	432.473	13.288	1.31	4.09368
SC5	Melicune	208.567	0.356333	0.138333	41.9	466.755	17.7902	1.5416	17.0174
SC5	Celtsine	207.52	0.36	0.08	37.2	470.198	13.221	1.42941	8.82632
SC5	Querglau	117.071	0.53025	0.1475	44.075	447.951	11.858	1.34184	5.27684
SC5	Ilextrif	118.235	0.4334	0.19	49.51	491.945	14.162	1.47717	7.75072
SC5	Sympsumu	157.629	0.360125	0.195	46.2	485.204	15.427	1.35179	4.95416
SC5	Bennlepr	95.6255	0.414	0.24	61.55	415.133	11.438	1.37368	14.7421
SC5	Mahofort	112.172	0.430167	0.223333	46.0833	450.879	14.035	1.53289	7.64316
SC5	Reevpube	188.751	0.443	0.17	44.1	436.791	20.583	1.71399	10.5473
SC5	Euonalat	78.6257	0.41775	0.3	56.625	421.288	9.429	1.30801	3.44832
SC5	Lindcomm	143.169	0.426625	0.14125	42.65	495.288	15.794	1.39956	5.27684
SC5	Quermyrs	129.309	0.504	0.17	37.75	471.058	12.176	1.3896	5.49196
SC5	Diosdume	188.923	0.694	0.075	43.95	424.513	19.536	1.6125	16.7858
SC5	Dioskaki	315.332	0.260333	0.118333	38.4333	419.934	19.2225	1.64032	27.1557
SC5	Pittcris	98.944	0.519	0.155	49	454.153	15.9034	1.5174	21.5249
SC6	Sympanom	183.856	0.378	0.1275	32	341.923	14.811	1.39756	7.4695
SC6	Cinnwils	84.4977	0.49425	0.1975	45.8	437.41	16.332	1.40354	9.36534
SC6	Adinbock	124.561	0.37525	0.2125	46.475	436.11	14.368	1.46722	14.9174
SC6	Clercyrt	388.822	0.3	0.08	36.375	451.41	8.975	1.31796	10.3133
SC6	Querjens	61.6505	0.5215	0.33	51.9	446.405	9.778	1.36572	12.4799
SC6	Cameilic	97.285	0.412333	0.283333	53	451.536	9.947	1.61847	12.3445
SC6	Castcarl	109.404	0.486875	0.17125	46.6375	486.239	8.897	1.5456	7.97182
SC6	Symplanc	83.4442	0.44475	0.275	53.225	480.517	9.35	1.53886	20.6049
SC6	Camejapo	89.9488	0.411	0.27	48.6667	472.065	10.411	1.38363	9.22992
SC6	Dapholdh	101.91	0.363167	0.233333	48.7167	508.928	13.91	1.89907	16.9487
SC6	Pyrafort	154.153	0.448	0.125	40.15	496.328	17.621	2.05032	24.6674
SC6	Lorochin	246.11	0.4025	0.11	38.325	439.688	16.944	1.83539	10.9903
SC6	Lithglab	102.453	0.5	0.17	41.1	431.814	36.093	1.37965	8.41742
SC6	Vibuford	244.677	0.392	0.08	44.5	499.083	9.746	1.37965	9.50076
SC6	Melicune	147.012	0.39375	0.1425	40.3	487.709	18.843	1.4712	12.7508
SC6	Machnanm	71.3443	0.50575	0.2275	48.775	510.942	9.184	1.37965	9.50076
SC6	Ilextrif	98.7101	0.4235	0.24625	52.3	484.552	14.489	1.40553	11.3966
SC6	Sympsumu	133.127	0.385708	0.16625	45.625	439.142	16.979	1.70802	18.8445
SC6	Mahofort	497.786	0.197	0.135	32.8	573.101	12.424	0.293842	13.9695
SC6	Lindcomm	141.735	0.54125	0.1375	43.125	520.792	18.487	1.62046	14.1049
SC6	Dioskaki	202.542	0.344333	0.14	44	451.354	18.523	1.66225	10.9903
SC6	Prunpseu	148.373	0.4865	0.115	44.7	450.128	15.073	1.53687	12.0737
SC6	Vernford	195.774	0.3195	0.145	53.85	443.074	19.501	1.49707	30.2195
SC6	Cinncamp	109.987	0.405667	0.17	42.9833	482.655	19.626	1.80156	27.782
SC7	Sympanom	230.728	0.3175	0.1225	34.1	361.452	16.653	1.74981	2.7907
SC7	Claudunn	139.536	0.381	0.155	48.3	400.747	27.1568	1.62447	22.1124
SC7	Cinnwils	111.447	0.589	0.158333	45.15	478.583	11.039	1.45329	5.0599
SC7	Phoecras	137.065	0.51475	0.1425	47.225	461.985	15.3852	1.54822	6.955
SC7	Neolconf	123.906	0.526	0.14625	40.0375	27.1635	17.6359	1.55658	11.8404
SC7	Clercyrt	483.624	0.28225	0.06	33.375	450.393	28.8665	1.5007	17.7903
SC7	Querjens	81.516	0.5595	0.28	51.15	493.83	14.554	1.6125	4.4011
SC7	Castcarl	79.557	0.611	0.18	42.25	472.189	11.814	1.35776	4.3279
SC7	Symplanc	96.4257	0.474	0.198333	50.2833	451.828	10.366	1.46563	0.3019
SC7	Beilkwei	133.874	0.48	0.155	40.7	427.259	13.1234	1.45768	12.9347
SC7	Photbodi	113.927	0.4815	0.175	44.65	430.763	11.957	1.4875	10.3809
SC7	Dapholdh	123.252	0.41275	0.1925	44.1375	458.315	12.34	1.4911	5.7919
SC7	Cinnpart	208.416	0.2575	0.185	41.95	479.886	12.3837	1.43711	7.82575
SC7	Pyrafort	152.897	0.479	0.11	41.05	474.438	13.9892	1.60835	12.3723
SC7	Sinorace	329.227	0.3495	0.055	38.6	451.414	23.2065	1.60603	13.6165
SC7	Lorochin	174.202	0.463167	0.136667	41.45	431.062	12.559	1.50503	4.0351
SC7	Castfarg	124.434	0.51425	0.16	42.825	456.806	15.3629	1.54247	12.4357
SC7	Lithglab	109.731	0.5095	0.165	47.1	487.644	12.409	1.43339	4.0351
SC7	Cinnping	112.186	0.4565	0.19	39.55	504.866	10.998	1.76175	6.0847
SC7	Celtsine	152.2	0.3945	0.12	40.6	377.306	19.9765	1.70454	12.266
SC7	Ilextrif	102.052	0.4795	0.1925	48.475	475.521	15.394	1.65628	6.9631
SC7	Sympsumu	132.743	0.405333	0.196667	50.95	399.992	11.945	1.38363	5.1331
SC7	Mahofort	84.85	0.45	0.2025	43.775	458.455	13.3786	1.67382	11.4972
SC7	Lagecaud	135.474	0.5565	0.13	39.075	470.842	12.355	1.98464	7.7683
SC7	Machrehd	101.013	0.36425	0.2675	49.675	431.568	9.167	1.46921	6.5239
SC7	Lindcomm	138.269	0.56025	0.1325	42.875	501.919	14.664	1.49707	5.4991
SC7	Dioskaki	288.567	0.2905	0.11	35.25	435.495	18.571	2.21948	20.5051
SC7	Xylocong	150.929	0.3875	0.185	47.2	444.323	15.629	1.53943	18.3799
SC7	Lithconf	87.6545	0.5395	0.235	40.55	435.232	13.2365	1.5846	20.1286
SC7	Euonniti	150.963	0.4715	0.13	47.85	401.125	8.285	2.18962	6.8167
SC8	Sympanom	224.791	0.252	0.16	29	348.466	15.575	1.56871	10.1778
SC8	Adinbock	184.827	0.261167	0.271667	49.2333	430.167	14.064	1.45329	16.1362
SC8	Phoecras	168.088	0.4555	0.15	44.95	479.662	17.106	1.48911	13.157
SC8	Mallphil	170.526	0.52425	0.1725	43.65	429.965	19.49	1.74981	14.3758
SC8	Clercyrt	498.538	0.24175	0.055	34.225	438.145	41.441	1.48712	27.6466
SC8	Ilexlati	82.4605	0.523	0.205	51.55	491.415	15.406	1.72593	14.782
SC8	Querjens	92.482	0.5525	0.18	49.5	473.635	14.112	1.55279	8.82367
SC8	Castcarl	123.269	0.523167	0.165	38.65	473.494	12.992	1.68613	10.8549
SC8	Liquform	336.579	0.314	0.035	27.25	432.449	12.652	1.49508	25.0737
SC8	Pittglab	192.41	0.3635	0.135	43.4	436.882	13.377	3.05134	37.532
SC8	Camejapo	109.474	0.4185	0.2325	44.7	438.853	9.441	1.4314	14.3758
SC8	Platstro	218.15	0.604	0.09	39.75	426.331	15.099	1.45329	11.3966
SC8	Boniminu	306.292	0.417	0.08	44.8	453.974	23.579	1.6921	19.2508
SC8	Engeroxb	112.293	0.44	0.185	40.7	489.63	14.952	1.52493	12.7508
SC8	Pyrafort	189.014	0.46725	0.1225	37.375	462.103	13.121	1.34184	18.1674
SC8	Sinorace	440.063	0.350375	0.0675	32.8125	454.029	24.54	1.79957	21.282
SC8	Lorochin	221.228	0.4336	0.126	40.29	436.023	12.303	1.69608	10.9903
SC8	Zelkserr	309.966	0.477	0.095	35.85	369.753	16.695	1.51896	14.5112
SC8	Lithglab	148.067	0.468167	0.16	37.1333	468.503	14.514	1.49906	16.1362
SC8	Euryjapo	313.017	0.261	0.12	27.65	484.186	15.596	1.98066	18.4383
SC8	Castfabe	133.771	0.485167	0.168333	39.0333	473.281	14.732	1.44533	11.3966
SC8	Vibuford	289.939	0.3785	0.07	40.85	411.64	17.317	1.72195	21.4174
SC8	Sympsumu	147.06	0.3625	0.22125	44.0125	394.343	12.434	1.56871	12.8862
SC8	Mahofort	154.846	0.4385	0.216667	45.2833	457.226	11.994	1.5508	14.1049
SC8	Combwall	111.283	0.5375	0.145	54.1	479.88	20.539	1.86723	15.5945
SC8	Sorbalni	234.362	0.35925	0.0925	43.45	468.105	19.632	1.68414	14.5112
SC8	Dioscath	123.569	0.497	0.18	35.15	436.019	13.836	1.42742	23.3133
SC8	Lindcomm	151.338	0.498167	0.15	43.3167	500.934	16.8	1.63837	13.6987
SC8	Diosdume	191.8	0.531	0.08	48.1	408.801	18.612	1.70006	24.3966
SC8	Dioskaki	343.243	0.265667	0.103333	36.6167	420.291	17.752	1.78563	44.5737
SC8	Triarotu	225.911	0.295	0.155	52.2	438.477	25.726	1.92693	10.3133
SC8	Xylocong	130.639	0.486125	0.15125	46.3	390.946	13.204	1.57269	21.1466
SC8	Gardjasm	161.286	0.37725	0.1525	45.375	430.279	15.393	1.3299	29.2716
SC8	Itoaorie	173.564	0.363	0.155	46.6	426.159	20.562	1.49508	30.0841
SC8	Decagrac	129.592	0.443167	0.173333	47.1167	472.596	11.673	1.44533	9.22992
SC8	Celtbion	264.289	0.4	0.0816667	43.8667	474.372	20.379	1.71001	15.4591
SC9	Sympanom	132.005	0.319	0.2	36.45	388.503	15.101	1.24632	5.9222
SC9	Lindpulc	93.9827	0.5535	0.13	43.075	508.939	13.199	1.30801	6.02976
SC9	Adinbock	116.484	0.305	0.26	47.3	451.667	13.898	1.42543	12.1607
SC9	Phoecras	129.391	0.366	0.17	39.3833	485.138	15.69	1.38164	9.25656
SC9	Mallphil	154.75	0.479	0.185	39.85	446.795	19.315	1.29806	9.149
SC9	Clercyrt	228.133	0.303	0.115	50.35	479.767	40.52	1.35975	15.2799
SC9	Querjens	85.075	0.472	0.26	52.25	520.19	13.679	1.32393	6.02976
SC9	Castcarl	104.709	0.441	0.183333	40.5833	472.991	13.202	1.26224	5.81464
SC9	Photbodi	114.033	0.43	0.185	49.4	435.58	9.801	1.32393	10.87
SC9	Cleyjapo	129.07	0.318333	0.146667	45	412.17	15.245	1.36373	8.71876
SC9	Camejapo	91.9862	0.4065	0.2575	42.825	443.41	10.189	1.36572	6.02976
SC9	Sympcras	102.429	0.405	0.185	48.75	379.968	11.908	1.64434	6.02976
SC9	Dapholdh	83.823	0.404	0.24	54.55	488.281	15.057	1.35975	7.5356
SC9	Engeroxb	133.685	0.4085	0.175	38.5	472.032	15.284	1.37965	11.6229
SC9	Pyrafort	136.422	0.447	0.125	40.1	490.715	14.219	1.54483	11.838
SC9	Sinorace	258.218	0.3315	0.108333	45.7333	460.69	24.133	1.45528	10.9775
SC9	Lorochin	221.257	0.347	0.12125	29.8125	432.253	11.689	1.45329	4.8466
SC9	Daphmacr	106.85	0.4205	0.165	50.5	481.684	15.532	1.35975	6.24488
SC9	Castfabe	121.87	0.4789	0.1575	38.095	489.386	14.409	1.47319	5.06172
SC9	Celtsine	266.688	0.301	0.1	36	502.372	16.303	1.35975	8.28852
SC9	Ilextrif	130.267	0.4085	0.155	52.65	506.23	17.392	1.32393	9.6868
SC9	Sympsumu	123.646	0.36775	0.189375	45.4688	378.89	16.802	1.35975	8.28852
SC9	Lindcomm	103.033	0.526667	0.168333	42.3	524.373	15.048	1.34383	4.52392
SC9	Dioskaki	294.514	0.22925	0.13	34.05	419.896	24.403	1.49309	29.1552
SC9	Decagrac	113.186	0.4365	0.1675	44.875	477.785	13.235	1.40155	7.5356
SC10	Euonacan	169.046	0.406	0.115	45.15	430.841	25.992	1.73389	24.1341
SC10	Kalosept	109.68	0.523	0.18	46.2	421.909	13.404	1.52294	17.014
SC10	Mallphil	129.358	0.65575	0.135	42.5	442.685	23.251	1.65031	13.997
SC10	Rhamutil	110.595	0.408	0.21	43.575	432.728	10.326	1.63837	14.6004
SC10	Liquform	181.481	0.521	0.095	38.3	451.514	14.237	1.71996	21.1171
SC10	Cornwils	123.371	0.4265	0.1575	44.975	407.101	11.739	1.58861	6.2735
SC10	Pittglab	147.716	0.379	0.145	46.3	464.581	18.294	1.8135	30.1681
SC10	Photbodi	85.3285	0.5065	0.235	49.25	436.575	8.753	1.40951	18.3415
SC10	Cleyjapo	154.032	0.2625	0.2575	37.9	420.303	11.316	1.46722	18.7035
SC10	Querthor	113.115	0.431	0.185	39.85	495.248	14.139	1.54881	11.3421
SC10	Sinorace	240.316	0.4415	0.09	37.25	467.54	21.77	1.61847	11.1007
SC10	Lorochin	166.249	0.448	0.141667	38.5833	434.62	14.429	1.71598	9.65254
SC10	Castfarg	210.989	0.371	0.1425	38.35	465.351	15.251	1.76573	18.1001
SC10	Euondiel	157.676	0.277	0.205	34.4	391.81	16.501	1.42941	12.0661
SC10	Lirimulu	114.907	0.492	0.175	45.3	380.952	17.036	1.52493	9.65254
SC10	Nanddome	241.819	0.356	0.09	42.25	474.93	30.409	1.93489	10.4973
SC10	Querglau	157.029	0.474	0.14	42.8	485.018	21.447	2.0344	14.4797
SC10	Sympsumu	132.585	0.39	0.1625	42.375	406.429	15.366	1.50105	17.7381
SC10	Ficuerec	227.633	0.288	0.085	39.35	339.623	22.451	1.66026	18.2208
SC10	Euonalat	180.83	0.3935	0.12	46.35	502.891	15.4	1.61847	12.6695
SC10	Lindcomm	129.121	0.47975	0.155	40.625	514.135	16.799	1.44334	13.635
SC10	Cinncamp	124.871	0.728	0.15	47.5	427.466	13.418	1.52692	18.7035
SC10	Euonniti	181.209	0.4065	0.12	50.6	447.003	23.11	1.73389	24.1341
SC10	Decagrac	133.427	0.4385	0.15	42.35	443.611	10.658	1.61449	13.997

## Sheet: Local_SC
	Acerfabr	Adinbock	Albikalk	Altichin	Aucuhima	Beilkwei	Bennlepr	Berbamur	Boniminu	Brasglom	Callbodi	Callgira	Cameilic	Camejapo	Cametube	Carplond	Carppube	Carpturc	Castcarl	Casteyre	Castfabe	Castfarg	Celtbion	Celtsine	Celtvand	Cinnappe	Cinncamp	Cinnfove	Cinnpart	Cinnping	Cinnwils	Claudunn	Clercyrt	Cleyjapo	Combwall	Cornparv	Cornwils	Crottigl	Daphmacr	Dapholdh	Daphpaxi	Decagrac	Dioscath	Diosdume	Dioskaki	Dioslong	Distrace	Ehreacum	Elaejapo
SC1	0	0	0	0	1	0	3	0	0	0	0	0	0	60	0	0	0	1	45	0	0	19	0	1	0	0	0	2	0	0	115	0	0	2	0	21	0	4	0	8	4	2	0	0	6	5	0	0	0
SC10	0	0	0	0	0	0	0	0	0	0	0	0	0	0	0	0	0	0	0	0	0	69	0	0	0	0	21	0	0	0	0	0	0	1	0	0	4	0	0	0	0	2	0	0	0	0	0	0	0
SC2	0	0	0	0	0	0	1	0	0	1	1	0	0	0	0	0	4	0	58	0	3	0	0	9	5	0	4	0	0	0	8	15	0	1	0	0	0	0	0	30	3	5	0	6	6	0	0	0	1
SC3	1	0	0	37	0	0	0	0	0	0	0	0	0	0	1	0	0	0	74	4	0	0	1	0	0	1	0	0	0	1	6	0	0	116	0	0	0	0	0	77	0	13	0	0	1	0	1	0	0
SC4	0	0	2	0	0	0	2	4	1	0	0	3	19	18	2	3	0	0	22	0	0	1	0	9	0	0	3	0	0	0	19	24	15	0	0	4	0	0	0	8	0	30	0	14	10	0	0	1	0
SC5	0	1	0	0	0	0	2	0	0	0	0	0	80	55	0	0	0	0	176	0	0	0	0	3	0	0	0	0	30	0	2	4	14	6	0	0	0	0	0	59	57	0	0	1	4	8	0	0	0
SC6	0	69	0	0	0	0	0	0	0	0	0	0	112	21	0	0	0	0	45	0	0	0	0	0	0	0	9	0	0	0	7	0	6	0	0	0	0	0	0	179	0	0	0	0	10	0	0	0	0
SC7	0	0	0	0	0	2	0	0	0	0	0	0	0	0	0	0	0	0	71	0	0	62	0	2	0	0	0	0	3	1	12	1	3	0	0	0	0	0	0	44	0	0	0	0	2	0	0	0	0
SC8	0	4	0	0	0	0	0	0	3	0	0	0	0	2	0	0	0	0	21	0	146	0	18	0	0	0	0	0	0	0	0	0	14	0	1	0	0	0	0	0	0	7	1	1	9	0	0	0	0
SC9	0	9	0	0	0	0	0	0	0	0	0	0	0	8	0	0	0	0	23	0	152	0	0	3	0	0	0	0	0	0	0	0	4	4	0	0	0	0	2	47	0	21	0	0	15	0	0	0	0
[truncated: 108 more columns]

## Sheet: Traits_SG
stage	code	SLA	LDMC	LT	CC	TC	TN	TP	TK
SG1	Crottigl	105.886	0.573	0.183333	38.4	455.921	20.408	1.56075	8.97435
SG1	Claudunn	111.423	0.3758	0.203	48.49	408.61	28.823	1.7518	55.8404
SG1	Cinnwils	83.416	0.455	0.185	48.05	419.86	17.727	1.40155	7.1225
SG1	Laurspin	91.561	0.4045	0.18	41.2	409.472	16.141	1.18661	11.5384
SG1	Zantdimo	90.263	0.404	0.215	51.65	400.326	32.1254	1.8652	19.3652
SG1	Mallphil	107.932	0.5605	0.14375	40.9875	493.327	21.997	1.37766	12.3932
SG1	Laurzipp	110.221	0.346	0.185	38.05	456.321	14.515	1.48513	14.3874
SG1	Buxumegi	88.8135	0.431	0.24	46.75	421.844	20.741	1.45329	36.7521
SG1	Cornhong	78.7036	0.3977	0.238	45.15	402.585	9.639	1.37766	5.4131
SG1	Ilexchin	125.119	0.429	0.12	35	500.554	13.194	1.67021	23.3618
SG1	Vibubrac	107.287	0.344917	0.249167	48.3083	436.597	12.155	1.45727	25.2137
SG1	Pittglab	91.6667	0.41975	0.1825	45.55	447.049	15.023	1.58662	37.8917
SG1	Symplanc	62.164	0.4785	0.26	46.4	494.309	12.711	1.28413	31.6239
SG1	Litssubc	64.0192	0.49425	0.265	52.5	492.26	17.689	1.56274	14.1026
SG1	Platstro	121.638	0.50075	0.135	38.075	453.465	14.665	1.17865	7.83475
SG1	Boniminu	142.645	0.5585	0.0683333	47.775	432.809	18.774	1.59259	25.7834
SG1	Pistchin	138.586	0.4577	0.108	33.06	442.423	19.375	1.90703	19.8006
SG1	Pyrafort	79.2205	0.493	0.18	47.35	483.298	12.749	1.45926	17.3789
SG1	Sinorace	219.561	0.376333	0.128333	37.6167	449.303	19.734	1.30403	19.6581
SG1	Cornelli	51.6205	0.5135	0.265	47.7	431.471	12.915	1.87917	72.7919
SG1	Zelkserr	180.949	0.329	0.135	34.05	419.413	17.5733	1.6854	14.5625
SG1	Fraxinsu	118.052	0.394125	0.20125	48.2125	439.909	14.607	2.21948	11.9658
SG1	Nanddome	135.62	0.3906	0.127	48.57	478.955	21.781	1.56473	9.6866
SG1	Celtsine	162.202	0.319	0.148333	38.85	358.338	16.471	1.30801	13.1054
SG1	Disttsia	65.0858	0.44425	0.275	46.9	441.73	9.842	1.39159	10.114
SG1	Aidicoch	145.475	0.35875	0.17	36.975	455.618	15.602	1.26224	18.6609
SG1	Querglau	226.243	0.3375	0.085	28.9	459.24	21.55	2.04236	22.6496
SG1	Tirpsine	183.433	0.3485	0.15	38.3	422.53	20.16	1.54483	11.396
SG1	Vibuprop	97.6672	0.3926	0.167	39.37	399.128	10.503	1.19855	15.8119
SG1	Pyralour	96.6785	0.4615	0.165	43.25	483.672	13.027	1.5508	11.2536
SG1	Mahofort	62.8123	0.4495	0.31	40.3333	484.12	11.062	1.24035	5.698
SG1	Dioskaki	122.881	0.3875	0.245	33.2	433.244	16.921	1.3299	44.5868
SG1	Callinte	186.256	0.3415	0.17	34.75	462.203	27.485	1.82345	28.6324
SG1	Acerwang	197.643	0.435333	0.156667	44.4833	442.185	13.958	1.23438	10.9687
SG1	Lindcomm	85.1412	0.494333	0.176667	43.0917	479.806	14.24	1.29209	8.97435
SG1	Cornparv	119.793	0.3785	0.168	43.11	429.589	11.783	1.4712	7.26495
SG1	Quermyrs	89.782	0.4885	0.145	43.75	465.425	15.189	1.50901	10.9687
SG1	Diosdume	141.666	0.4651	0.103	48.01	433.288	17.234	1.57269	20.0855
SG1	Reevglau	97.9915	0.5745	0.2	43.5	438.871	19.1	1.33189	11.8233
SG1	Toxisucc	131.569	0.3515	0.2075	45.625	437.913	14.262	1.59857	19.6581
SG1	Malltenu	81.8605	0.50575	0.29	48.75	467.977	36.391	2.88815	33.0484
SG1	Carppube	123.714	0.57725	0.12	34.525	436.987	17.008	1.34781	8.40455
SG1	Ficuvari	167.038	0.2715	0.2075	30.1	316.854	10.97	1.49309	31.6239
SG1	Myrssemi	120.409	0.346875	0.205	29.3	465.354	9.673	1.2702	22.2222
SG1	Photbeau	178.849	0.459	0.1675	35.8083	460.665	12.845	1.40155	21.225
SG1	Decagrac	112.93	0.39375	0.2	47.4	455.955	12.0301	1.446	10.3122
SG2	Vibuhenr	67.4425	0.5435	0.28	45.15	404.169	15.971	1.82146	20.2851
SG2	Claudunn	86.2126	0.39725	0.24125	59.1875	404.95	29.989	1.66026	14.1009
SG2	Cinnwils	75.88	0.4965	0.175	50.65	443.197	19.835	1.62046	10.1655
SG2	Zantdimo	117.55	0.376	0.2	52.6	393.924	34.492	1.9727	18.2612
SG2	Mallphil	99.3997	0.5695	0.150833	41.6583	432.529	20.859	1.72195	10.7277
SG2	Machjapo	141.436	0.3365	0.155	38.65	468.631	12.665	1.60653	12.7516
SG2	Liquform	140.998	0.373	0.135	32.85	416.711	13.49	1.58065	7.24204
SG2	Maclcoch	128.63	0.376	0.16	43.25	395.122	19.02	1.6725	8.67521
SG2	Pittglab	94.3639	0.4778	0.16	47.41	529.656	18.128	1.51697	24.8951
SG2	Photbodi	115.482	0.448667	0.19	39.8333	408.851	14.664	1.86126	11.5148
SG2	Pittilli	92.7412	0.43275	0.1975	55.025	451.626	12.1346	1.6782	25.6233
SG2	Glocwils	200.773	0.3565	0.115	43.65	402.544	19.392	1.56473	9.15352
SG2	Platstro	177.58	0.43325	0.0975	40.875	430.583	16.4311	1.6205	14.6104
SG2	Boniminu	154.281	0.4134	0.085	51.76	445.954	22.251	1.71598	14.888
SG2	Pistchin	129.132	0.472	0.0966667	39.0333	450.051	19.883	1.78961	9.60328
SG2	Metatric	145.073	0.33475	0.1525	30.375	386.201	11.903	1.62245	18.7109
SG2	Pyrafort	107.345	0.512167	0.16	43.8333	450.122	12.664	1.54881	10.6152
SG2	Sinorace	153.225	0.3501	0.142	46.64	423.263	18.206	1.64235	11.6272
SG2	Murrexot	95.8525	0.4485	0.155	62.05	457.094	25.43	1.70404	22.5339
SG2	Zelkserr	222.733	0.462333	0.106667	38.65	316.676	13.399	1.73986	12.7516
SG2	Callgira	215.381	0.336625	0.13	38.25	429.992	17.538	1.64036	9.15352
SG2	Dioslong	159.928	0.388	0.22	43.325	396.135	22.66	1.71797	17.3616
SG2	Acerfabr	74.059	0.3815	0.235	42.75	393.643	10.458	1.41946	4.54348
SG2	Brasglom	67.8625	0.465	0.225	53.9	439.181	40.569	2.00057	30.9669
SG2	Vibuford	159.299	0.334	0.115	43.65	419.348	16.404	1.5508	10.6152
SG2	Choeaxil	160.92	0.4225	0.0875	38.15	430.898	16.255	1.67021	11.8521
SG2	Nanddome	189.701	0.3645	0.12	46.8	448.623	21.425	1.71001	6.45496
SG2	Eriojapo	48.0075	0.5155	0.265	40.65	422.649	7.7	1.47916	9.15352
SG2	Celtsine	132.224	0.3705	0.151	43.57	369.497	19.385	1.63837	11.1774
SG2	Disttsia	71.1111	0.4327	0.269	46.06	419.024	8.784	1.4712	7.91668
SG2	Tirpsine	233.7	0.25	0.115	39.7	407.473	38.801	2.315	16.7994
SG2	Ptertata	183.291	0.3555	0.12	39.2	356.245	20.586	1.62643	12.1894
SG2	Vibuprop	67.5305	0.55	0.21	45.65	426.873	14.639	1.5707	16.9119
SG2	Elaejapo	97.951	0.4515	0.165	40.25	417.167	10.866	1.85131	15.675
SG2	Eurycava	255.229	0.3775	0.0916667	45.05	415.56	24.361	1.78762	17.9238
SG2	Albikalk	137.065	0.417	0.09	50.8	452.304	32.32	1.67817	9.04108
SG2	Mahofort	84.8819	0.404875	0.3	38.1375	449.743	10.064	2.02843	12.864
SG2	Debrorie	187.982	0.381	0.13	30.35	353.802	24.015	2.77869	14.2133
SG2	Acerwang	126.971	0.472667	0.142143	37.3286	416.203	24.3	1.63041	7.91668
SG2	Firmsimp	415.099	0.36775	0.19	36.825	402.45	30.786	3.722	22.9836
SG2	Quershen	120.003	0.480833	0.143333	44.85	441.622	13.745	1.70006	13.4262
SG2	Sympaden	89.9055	0.457	0.155	40.2	396.14	15.691	1.40553	7.80424
SG2	Lindcomm	87.2985	0.5527	0.228	44.68	491.233	13.614	1.64434	8.254
SG2	Cornparv	143.758	0.34375	0.161667	42.0667	416.235	16.737	1.69011	6.79228
SG2	Ligusine	146.7	0.3655	0.185	56.2	435.823	21.713	1.53886	10.7277
SG2	Diosdume	141.899	0.49375	0.0875	49.1125	425	18.159	1.87121	18.3736
SG2	Adinmill	546.947	0.1845	0.055	29.4	512.719	13.812	1.72991	13.0889
SG2	Toxisucc	117.198	0.398	0.16	51.25	438.431	13.931	1.68812	19.6104
SG2	Dioskaki	183.753	0.3545	0.162	37.06	406.237	17.112	1.54881	7.6918
SG2	Malltenu	235.207	0.320667	0.136667	44.0833	402.222	32.001	2.27918	23.0961
SG2	Ulmupumi	131.755	0.3765	0.19	46.85	412.591	13.807	1.85529	27.1439
SG2	Triarotu	78.6495	0.382	0.21	57.55	416.753	20.052	1.71001	7.6918
SG2	Cinnglan	89.6933	0.4215	0.179	45.11	421.587	14.37	1.69608	9.49084
SG2	Ficuvari	141.934	0.262	0.225	42.1	306.44	23.587	2.91999	40.0745
SG2	Myrssemi	95.316	0.386	0.21	44.95	491.809	13.092	1.45926	14.1009
SG2	Chiorami	80.5637	0.4045	0.28	48.95	523.436	13.808	1.85529	27.1439
SG2	Hoveacer	242.194	0.27275	0.12	38.575	403.648	26.752	1.73389	10.3904
SG2	Photbeau	140.473	0.477	0.136667	48.9	442.962	16.351	1.47518	11.1774
SG2	Euonniti	121.537	0.42425	0.1375	43.35	437.722	25.796	1.43339	8.70376
SG3	Vibuhenr	48.4575	0.6295	0.22	45.6	451.573	22.092	1.75777	39.1737
SG3	Claudunn	105.581	0.4712	0.15375	52.07	402.411	26.196	1.75578	4.8433
SG3	Cinnwils	79.7553	0.575	0.1	44.325	454.851	16.3889	1.53372	10.5505
SG3	Mallphil	106.252	0.674708	0.09875	41.975	467.966	19.065	1.60454	21.0826
SG3	Ilexlati	52.3082	0.59575	0.176667	49.3167	451.694	11.562	1.16671	6.12535
SG3	Querjens	107.559	0.57	0.145	47.575	465.211	14.0423	1.49616	11.1784
SG3	Machjapo	55.1485	0.656	0.135	38.8	475.11	15.5381	1.60303	15.6897
SG3	Ilexchin	53.376	0.56875	0.1775	43.725	425.214	17.987	3.06726	15.3846
SG3	Castcarl	78.1182	0.5715	0.141667	44.45	465.142	14.057	1.3299	11.6809
SG3	Cornwils	58.8728	0.64725	0.145	38.575	418.106	9.59	1.09905	12.9629
SG3	Photbodi	58.8138	0.5781	0.191	55.11	441.275	12.151	1.1488	7.6923
SG3	Querthor	91.1345	0.4545	0.28	50.25	436.798	14.2914	1.65649	12.847
SG3	Platstro	210.903	0.543792	0.08	36.575	478.708	14.735	2.47222	18.376
SG3	Boniminu	148.709	0.650875	0.0625	51.05	434.525	19.493	1.82345	12.8205
SG3	Vibudila	66.2555	0.5065	0.175	49.6	446.811	11.9569	1.47262	14.9709
SG3	Zelkserr	289.494	0.549	0.08	35.15	419.413	17.5734	1.68549	14.5626
SG3	Brasglom	61.1645	0.496	0.1	46.4	429.107	24.947	1.3896	13.9601
SG3	Nanddome	162.636	0.4375	0.0916667	45.5667	466.049	23.0657	1.66387	8.75912
SG3	Disttsia	67.9232	0.5795	0.225	48.05	442.972	7.573	1.6217	12.0445
SG3	Querglau	102.243	0.606333	0.135	46.2	421.781	11.251	1.39956	5.27065
SG3	Tirpsine	328.44	0.2355	0.06	35.65	417.325	48.255	2.2155	12.9629
SG3	Beilinte	10.712	0.4875	0.12	44.85	459.073	17.543	1.13885	19.5157
SG3	Ficumicr	324.481	0.266	0.115	31.25	460.39	19.876	1.74682	20.8928
SG3	Cinncass	91.5965	0.701	0.11	49.6	451.128	22.002	1.21448	11.5384
SG3	Machnanm	76.1702	0.514	0.1325	43.0875	467.349	14.691	1.33189	26.7806
SG3	Acerbuer	137.598	0.49	0.0675	41.1	445.31	17.6952	1.87031	10.236
SG3	Mahofort	74.655	0.45475	0.265	36.725	456.19	11.116	1.24632	16.2393
SG3	Euonlaxi	79.256	0.617	0.105	43.05	448.413	25.516	2.06425	42.735
SG3	Denddent	66.1821	0.596	0.184	46.61	431.589	13.166	1.20054	23.3618
SG3	Sorbalni	110.439	0.594	0.115	41.55	459.608	14.36	1.56473	22.9344
SG3	Acerwang	78.0202	0.585833	0.135	44.45	454.069	12.943	1.20254	9.9715
SG3	Euonalat	101.602	0.4375	0.265	46.65	414.842	9.744	1.18263	4.41595
SG3	Toonsine	170.241	0.407	0.05	39.7	455.323	21.7344	1.60488	16.4064
SG3	Lindcomm	124.599	0.5025	0.128333	44.15	495.882	19.052	1.51498	23.9316
SG3	Cornparv	151.19	0.4399	0.116667	39.6833	387.018	13.893	1.33985	33.9031
SG3	Quermyrs	104.376	0.442	0.095	44.05	463.085	13.342	1.25627	8.8319
SG3	Distmyri	55.5343	0.595333	0.168333	48.6167	428.151	14.89	2.47222	18.376
SG3	Reevglau	125.56	0.499167	0.1475	38.7375	460.623	21.1859	1.63127	17.3105
SG3	Toxisucc	122.43	0.4665	0.09	49.375	423.97	21.025	1.93091	21.225
SG3	Dioskaki	190.482	0.433	0.0775	38.2	402.895	17.929	1.24632	39.7435
SG3	Metadavi	64.1515	0.608333	0.135	43.0167	439.792	14.757	1.63638	27.3504
SG3	Carppube	296.765	0.611875	0.06	34.5875	421.024	16.7778	1.5069	8.5552
SG3	Ficuvari	180.995	0.354	0.075	35.5333	318.289	18.8201	1.8393	20.7608
SG3	Cinncamp	61.4378	0.525417	0.173333	42.15	458.588	13.017	2.72747	7.6923
SG3	Acercori	72.9208	0.544667	0.155	46.3667	411.554	8.164	1.10104	5.9829
SG3	Handbodi	84.227	0.526	0.165	55.55	432.741	16.467	1.85363	8.8319
SG3	Vibufoet	71.2452	0.534667	0.116667	38.9167	406.154	10.616	1.40354	16.9526
SG3	Photbeau	85.0012	0.54575	0.1075	49	440.763	16.4607	1.52973	18.3899
SG3	Euonniti	90.3845	0.541	0.1375	47.725	421.56	9.824	1.58264	8.2621
SG3	Distchin	54.01	0.662	0.205	44.5	438.405	6.46	2.1339	15.527
SG3	Pittcris	66.5198	0.678667	0.0916667	46.7167	434.506	13.38	1.28811	35.6125
SG4	Vibuhenr	74.2215	0.444667	0.261667	52.3333	440.097	11.022	1.77767	27.0684
SG4	Claudunn	122.849	0.422	0.161667	47.45	406.248	29.742	1.97867	36.6134
SG4	Kalosept	184.524	0.41375	0.115	38.85	459.06	18.323	1.72792	13.1849
SG4	Phoecras	103.805	0.51	0.14	64.6	414.845	22.991	1.53687	12.0693
SG4	Mallphil	152.907	0.464833	0.1225	37.7417	442.791	22.633	2.40655	26.5726
SG4	Ilexmacr	40.1205	0.527	0.385	65.3	342.342	16.609	1.712	16.2839
SG4	Ilexchin	94.568	0.424	0.165	48.45	447.651	13.6647	1.6427	13.1643
SG4	Cornwils	130.178	0.4945	0.145	45.3	424.695	11.46	1.44931	14.1766
SG4	Pittglab	122.021	0.4465	0.14	47.85	457.655	14.738	1.60852	23.8455
SG4	Pistchin	166.962	0.6035	0.095	34.3	439.61	17.189	1.82743	19.259
SG4	Vitecane	271.865	0.3905	0.085	37.5	401.189	10.264	1.52891	7.3588
SG4	Pyrafort	130.277	0.49425	0.14	40.925	486.097	13.323	1.72394	17.3996
SG4	Zelkserr	161.468	0.529	0.12	46.9	429.896	19.757	1.83738	20.1267
SG4	Callgira	190.621	0.504	0.08	44.9	459.393	27.957	1.79757	21.8621
SG4	Brasglom	142.611	0.324	0.151667	43.7667	452.339	25.009	1.86524	15.912
SG4	Nanddome	173.767	0.3775	0.135	52.05	464.09	21.247	1.57667	7.11088
SG4	Melicune	194.917	0.4035	0.14	49.1	438.887	14.185	1.52692	39.7124
SG4	Celtsine	211.758	0.537	0.095	38.3	404.071	17.26	1.70205	11.8214
SG4	Disttsia	134.03	0.336833	0.18	41.65	370.88	13.309	1.49707	9.71404
SG4	Querglau	95.377	0.4435	0.19	44.55	468.293	15.285	1.58662	12.5651
SG4	Tirpsine	264.833	0.354	0.0675	47.65	421.223	32.197	1.90902	19.135
SG4	Ptertata	93.095	0.4935	0.53	48.7	485.847	10.238	1.41747	16.16
SG4	Mahofort	61.5384	0.483	0.27625	47.8	460.316	11.392	1.52493	9.71404
SG4	Acerwang	116.351	0.564	0.14	39.85	452.952	11.516	1.44135	12.0693
SG4	Zantdiss	156.682	0.3895	0.17	49.2	452.365	21.503	1.52586	19.8788
SG4	Sympaden	108.74	0.457833	0.165	46.1333	411.439	17.976	1.54085	9.838
SG4	Lindcomm	115.059	0.526	0.1525	43.625	506.636	16.693	1.53687	8.35048
SG4	Diosdume	204.214	0.47	0.09	50.45	486.7	12.892	1.6921	24.5892
SG4	Toxisucc	145.985	0.328	0.15	49.5	430.883	17.37	1.76573	18.5152
SG4	Dioskaki	226.892	0.351167	0.0916667	41.05	404.138	18.837	1.63837	46.5302
SG4	Triarotu	119.475	0.373	0.135	50.45	436.266	16.412	1.6921	8.72236
SG4	Cinncamp	120.316	0.5645	0.12	48.6	471.574	16.2075	1.5919	11.3202
SG4	Handbodi	222.891	0.28325	0.1425	35.7	434.146	20.8137	1.882	15.3139
SG4	Vibufoet	111.609	0.338333	0.23	48.2333	406.154	10.616	1.4035	16.9526
SG4	Photbeau	132.186	0.412333	0.136667	40.4833	426.172	17.609	1.72792	23.7215
SG4	Pittcris	133.472	0.4195	0.138333	42.9	454.153	15.9034	1.5174	21.5249
SG5	Claudunn	68.044	0.529	0.1575	54.45	419.764	25.263	1.54881	20.3341
SG5	Mallphil	153.25	0.5579	0.069	39.85	399.158	26.218	1.62643	13.9695
SG5	Querjens	85.047	0.3605	0.145	45.35	403.072	18.369	1.4712	23.3133
SG5	Pittglab	75.801	0.474	0.13	62.35	403.991	14.655	1.47916	24.532
SG5	Photbodi	94.304	0.450875	0.1375	41.0875	381.309	14.71	1.94683	18.1674
SG5	Querthor	72.1465	0.551	0.15	36.35	361.407	22.638	1.69807	31.7091
SG5	Platstro	182.907	0.555167	0.0416667	38.8667	436.55	15.547	1.42344	102.803
SG5	Boniminu	149.291	0.5229	0.085	47.97	440.994	15.187	1.51299	16.2716
SG5	Vitecane	201.61	0.3777	0.1145	42.275	388.428	37.202	1.43936	35.0945
SG5	Murrexot	133.103	0.419667	0.125	52.6333	420.463	28.395	1.77966	18.1674
SG5	Fraxinsu	125.902	0.5175	0.055	49.35	408.4	17.415	1.5508	12.8862
SG5	Castscle	146.888	0.4785	0.07	50.1	460.782	31.411	1.53488	17.7612
SG5	Callgira	283.451	0.28575	0.0525	35.1	423.8	34.452	1.8732	29.5424
SG5	Carplipo	99.479	0.4855	0.12	47	422.946	16.422	1.50105	14.9174
SG5	Nanddome	158.403	0.385125	0.105	52.3	436.926	20.788	1.68613	8.01117
SG5	Disttsia	100.32	0.434125	0.1475	46.4375	399.847	18.245	1.65429	8.55284
SG5	Ficupand	237.673	0.3315	0.0533333	41.6583	406.451	35.308	1.5309	20.8758
SG5	Querglau	93.9755	0.5335	0.14	44.65	413.496	11.009	1.54881	12.7508
SG5	Tirpsine	146.611	0.3955	0.075	49.825	423.598	29.326	1.72991	11.8028
SG5	Ptertata	220.024	0.485	0.04	44.6	348.368	20.258	1.65827	9.36534
SG5	Lindglau	141.207	0.3425	0.12	50.6	394.309	20.25	1.71797	24.6674
SG5	Euonlaxi	119.571	0.44308	0.155625	49.5375	372.886	14.764	1.79757	13.5633
SG5	Acerwang	117.396	0.527188	0.139375	43.375	375.784	32.603	1.39159	10.5841
SG5	Euonalat	64.5245	0.516	0.16	64.85	428.302	8.98	1.4314	6.25075
SG5	Lindcomm	97.709	0.595	0.095	45.95	462.574	12.832	1.7717	11.1258
SG5	Cornparv	211.659	0.3435	0.1125	39.4	365.517	13.845	1.76772	15.4591
SG5	Vitenegu	199.09	0.4535	0.065	43.1	407.9	16.651	1.93887	8.95909
SG5	Quermyrs	102.308	0.558833	0.116667	45.2833	390.753	10.889	1.39159	10.5841
SG5	Dioskaki	216.394	0.39925	0.205	40.25	383.845	19.832	1.65827	21.9591
SG5	Carppube	158.988	0.515	0.105	41.9	395.467	14.705	1.67419	9.22992
SG5	Handbodi	170.453	0.2885	0.12	47.6333	430.106	16.163	1.55677	9.63617
SG5	Pittcris	111.657	0.475	0.06	44.75	388.998	10.403	1.47916	24.532
SG5	Zantarma	263.77	0.2715	0.07	37.25	415.468	25.266	1.59857	36.3133
SG6	Taremoll	175.675	0.69625	0.075	48.8625	411.699	30	1.55651	7.41102
SG6	Lindpulc	92.0465	0.8665	0.135	47.3	435.809	22.447	1.70179	9.57048
SG6	Cinnwils	118.4	0.53475	0.1275	40.075	465.14	21.545	1.58636	8.37078
SG6	Mallphil	129.245	0.79325	0.1	40.275	449.112	23.247	1.81124	12.2098
SG6	Gomptetr	173.922	0.384	0.128333	50.2667	434.544	24.11	1.62815	10.1703
SG6	Neolconf	103.292	0.5405	0.175	44.05	447.227	15.828	1.40526	9.45051
SG6	Machjapo	95.146	0.452	0.18	47.15	482.905	13.761	1.36346	8.13084
SG6	Ulmucast	136.649	0.575	0.1325	46.475	376.381	19.76	1.85303	23.1271
SG6	Maclcoch	113.775	0.2935	0.175	57.6	440.389	28.227	1.58636	9.57048
SG6	Cornwils	90.68	0.469	0.19	49.8	405.76	12.381	1.43511	7.05111
SG6	Pittglab	114.826	0.4565	0.151667	48.5667	443.154	15.314	1.41322	18.3283
SG6	Beilkwei	89.633	0.481	0.25	44	412.686	7.33	1.34157	24.3268
SG6	Rhamesqu	134.351	0.5915	0.105	45.95	424.518	17.045	1.42118	7.77093
SG6	Pitttobi	116.756	0.634167	0.153333	43.8667	430.102	12.542	1.49282	20.7277
SG6	Platstro	216.465	0.61525	0.0625	37.175	394.55	19.973	1.71771	16.0489
SG6	Boniminu	173.478	0.605667	0.0683333	48.8167	430.847	23.423	1.75353	22.6472
SG6	Pistchin	322.695	0.398	0.085	35.15	447.746	19.566	1.5167	11.2501
SG6	Cleibrac	219.688	0.518	0.075	43.35	358.807	34.506	2.04011	17.7284
SG6	Murrexot	107.963	0.60175	0.1475	56.425	463.321	24.375	1.46098	14.8492
SG6	Castfarg	97.045	0.5925	0.16	46.95	457	14.162	1.53462	9.81042
SG6	Castscle	142.384	0.452	0.115	51.1	425.952	27.424	1.65203	13.5295
SG6	Callgira	224.468	0.595	0.0875	41.925	438.275	26.95	1.72965	27.446
SG6	Morulibo	155.102	0.494	0.135	40.85	385.655	24.959	1.82915	25.7664
SG6	Tarewall	86.934	0.388	0.24	44.2	444.293	14.331	1.37541	13.4095
SG6	Brasglom	123.634	0.45825	0.1675	45.15	461.372	24.629	1.65601	12.6897
SG6	Nanddome	187.782	0.415667	0.105	50.0667	481.012	23.65	2.94362	6.57123
SG6	Celtsine	193.748	0.837667	0.085	40.6333	352.52	19.798	2.31275	9.81042
SG6	Querglau	87.6887	0.660333	0.146667	50.2167	455.083	16.398	1.49879	9.69045
SG6	Elaejapo	134.294	0.41375	0.145	49.725	467.958	15.009	1.65999	9.33054
SG6	Acerbuer	118.955	0.5495	0.13	56.05	460.288	15.709	1.87493	5.4915
SG6	Euonlaxi	73.44	0.462	0.32	51.5	469.604	12.958	1.34754	9.21057
SG6	Denddent	132.722	0.3135	0.165	42.95	458.003	14.189	1.50078	13.4095
SG6	Acerwang	83.5153	0.652667	0.151667	44.6167	454.301	13.114	1.55651	10.0504
SG6	Distrace	84.2881	0.5914	0.209	50.87	419.816	10.884	1.4769	7.77093
SG6	Cornparv	128.059	0.569	0.125	36.75	385.266	10.998	1.38735	4.05186
SG6	Quermyrs	99.4062	0.457	0.185	43.1	473.16	12.794	1.60825	14.8492
SG6	Diosdume	179.275	0.673	0.08	45.925	423.104	17.205	1.28784	6.93114
SG6	Reevglau	123.42	0.487	0.1775	45.3	446.398	22.801	1.81323	22.5272
SG6	Milibala	223.786	0.37075	0.1225	45.5	440.217	27.56	1.9406	14.8492
SG6	Dioskaki	208.161	0.569	0.095	37.075	455.605	21.425	1.76945	21.2076
SG6	Pitttobi	116.756	0.634167	0.153333	43.8667	441.148	20.49	1.70975	12.3298
SG6	Ficuhete	191.52	0.383	0.175	38.65	439.392	19.575	1.54457	14.4893
SG6	Triarotu	102.942	0.511	0.175	53.35	446.65	20.413	1.36545	8.97063
SG6	Carppube	190.918	0.641667	0.0866667	31.7333	436.464	16.143	1.70179	7.65096
SG6	Ficuvari	218.528	0.36075	0.09	40.2125	361.127	21.794	1.52267	17.0086
SG6	Cocclaur	108.166	0.4385	0.16	41.7	449.846	16.792	1.44307	16.8886
SG6	Acercori	101.343	0.708667	0.135	46.05	461.084	14.769	1.5167	10.8902
SG6	Handbodi	182.279	0.28125	0.144167	39.2167	472.666	14.87	1.64805	12.2098
SG6	Milisine	323.388	0.2265	0.105	37.15	446.571	28.851	1.81323	17.8484
SG6	Pittcris	93.5315	0.453	0.175	48.55	458.237	13.289	1.45302	14.8492
SG6	Decagrac	137.489	0.5745	0.12	49.75	442.16	14.814	1.35351	13.8894
SG7	Vibuhenr	110.222	0.396375	0.14125	41.0625	431.857	10.199	1.9207	13.6495
SG7	Crottigl	151.27	0.67175	0.1275	36.2	423.499	30.928	1.54457	28.6457
SG7	Taremoll	209.341	0.55425	0.0775	43.775	437.133	26.723	2.00229	13.0496
SG7	Claudunn	106.24	0.480167	0.16	52.5667	387.812	36.526	1.59233	16.6487
SG7	Cinnwils	107.51	0.526	0.16	41.5	454.459	17.73	1.60029	9.45051
SG7	Euonacan	86.5035	0.3925	0.2	44.9	479.582	15.472	1.68586	13.4095
SG7	Mallphil	230.115	0.4685	0.095	29.65	452.587	20.144	2.06797	16.5287
SG7	Ulmucast	169.604	0.4695	0.1275	39.175	420.402	13.952	1.53263	24.2068
SG7	Sympluci	58.278	0.49	0.185	58.6	332.286	11.625	1.41521	6.57123
SG7	Cornwils	134.077	0.3755	0.2	44.15	372.099	9.963	1.45501	5.73144
SG7	Pittglab	111.192	0.4365	0.1375	41.55	455.317	14.596	1.25202	5.01162
SG7	Platstro	213.921	0.622833	0.106667	40.1	426.844	15.656	1.49879	9.93039
SG7	Boniminu	161.995	0.5689	0.103	48.33	447.101	24.295	1.61621	17.3685
SG7	Pistchin	209.875	0.473	0.365	35.75	438.827	20.118	1.75751	11.0101
SG7	Metatric	128.595	0.437	0.15	36.4	384.459	13.237	1.73164	11.9699
SG7	Engeroxb	114.484	0.501	0.15	42.5	462.963	13.531	1.6779	8.61072
SG7	Cleibrac	193.112	0.354	0.115	49.7	320.103	22.376	1.54059	15.569
SG7	Castscle	133.75	0.4615	0.14	56.1	433.306	28.123	1.6998	11.61
SG7	Callgira	217.959	0.48325	0.1075	35.125	454.151	30.689	2.15752	24.0868
SG7	Carplipo	213.41	0.884	0.085	35.3	408.796	20.319	1.74756	7.77093
SG7	Euondiel	93.3865	0.4185	0.155	49.05	412.203	9.368	1.48088	28.4058
SG7	Tarewall	90.7065	0.396	0.2	36.5	416.093	12.028	1.4371	17.8484
SG7	Dioslong	121.031	0.529	0.145	39.4	445.629	14.384	1.50675	16.4088
SG7	Brasglom	111.618	0.3395	0.22	44.2	448.64	30.891	1.89085	10.5302
SG7	Nanddome	155.653	0.4275	0.116667	54.8	453.304	22.579	1.55253	7.05111
SG7	Celtsine	160.355	0.577	0.095	55.825	349.239	16.972	1.45501	10.0504
SG7	Disttsia	158.356	0.3005	0.155	41.15	429.871	12.5386	1.6174	10.5181
SG7	Querglau	109.397	0.569	0.13	46.4	434.556	15.279	1.46695	12.0899
SG7	Schojasm	118.672	0.4125	0.12	50.2	433.68	8.59	1.57641	6.33129
SG7	Beilinte	128.028	0.513	0.08	50.8	431.348	23.086	1.47491	13.4095
SG7	Bennlepr	57.7035	0.5015	0.245	62.2	455.669	15.026	1.77542	10.7702
SG7	Melithor	124.129	0.524	0.1	45.45	417.209	13.167	1.50476	14.1293
SG7	Euonlaxi	160.573	0.432	0.19	47.88	455.604	11.958	1.41123	8.01087
SG7	Distrace	113.287	0.55825	0.16	43.0125	414.017	10.109	1.32764	6.09135
SG7	Tetrruti	235.875	0.4815	0.1	42.95	379.996	11.742	1.55651	22.2873
SG7	Lindcomm	111.906	0.564667	0.158333	41.1667	654.98	18.019	1.86896	16.7687
SG7	Cornparv	164.487	0.395667	0.14	39.6667	435.09	11.254	1.69382	7.17108
SG7	Quermyrs	115.65	0.7075	0.13	48.55	451.364	14.5358	1.4933	10.4121
SG7	Diosdume	162.556	0.6175	0.0666667	46.7667	415.862	16.76	1.57442	20.2478
SG7	Dioskaki	210.362	0.491375	0.07875	39.725	421.325	18.808	1.64272	12.9296
SG7	Triarotu	156.509	0.3935	0.145	50.1	425.46	19.324	1.5784	8.73069
SG7	Carppube	174.496	0.68375	0.1075	39.225	478.329	12.528	1.54656	12.4498
SG7	Ficuvari	193.005	0.357167	0.11	38.2333	303.235	15.883	1.54059	11.0101
SG7	Acercori	86.78	0.5525	0.1575	40.65	452.485	14.184	1.45899	11.9699
SG7	Handbodi	148.258	0.26625	0.1525	51.7	427.564	18.891	1.72567	11.0101
SG7	Myrssemi	91.1605	0.4455	0.135	44.5	457.328	11.119	1.46098	13.8894
SG7	Euonniti	183.162	0.3615	0.135	36.45	408.999	9.197	1.86099	3.69195
SG7	Pittcris	120.543	0.418167	0.158333	40.8	601.61	19.007	1.65402	24.9266
SG8	Vibuhenr	100.986	0.386583	0.229167	45.225	412.463	10.275	1.40526	15.569
SG8	Taremoll	261.6	0.614	0.105	30.55	957.735	24.729	1.62218	15.0891
SG8	Claudunn	183.177	0.34275	0.155	47.3	423.877	28.414	1.81721	29.0056
SG8	Cinnwils	68.5148	0.528833	0.146667	43.5	466.516	22.855	1.45501	10.1703
SG8	Phoecras	96.1145	0.5165	0.125	45.95	485.512	21.466	1.71373	12.3298
SG8	Neolconf	99.273	0.434167	0.206667	50.3167	412.942	13.423	1.53063	15.569
SG8	Querjens	91.3184	0.557667	0.163333	42.8833	453.591	13.021	1.50078	8.01087
SG8	Pittglab	71.812	0.486	0.13	51.8	416.575	12.352	1.44904	19.648
SG8	Photbodi	71.763	0.5325	0.085	48.2	530.21	18.618	1.3356	7.41102
SG8	Platstro	124.625	0.437417	0.150833	39.6917	409.602	17.518	1.52864	14.4893
SG8	Pistchin	160.452	0.5675	0.09	37.7	479.73	23.465	1.55054	9.21057
SG8	Sinorace	217.65	0.427	0.085	47.85	451.034	27.533	1.48486	9.0906
SG8	Zelkserr	144.117	0.532	0.115	43.275	425.842	20.31	1.55054	15.329
SG8	Callgira	195.487	0.411389	0.099	41.22	412.576	12.394	1.56447	23.1271
SG8	Disttsia	86.1617	0.528583	0.194167	46.6667	428.471	13.956	1.41919	14.6092
SG8	Beilinte	72.456	0.5035	0.1325	49.15	419.899	14.528	1.36944	11.61
SG8	Machnanm	80.3009	0.4297	0.183	47.09	457.011	14.397	1.27789	11.2501
SG8	Bennlepr	161.373	0.434	0.16	40.15	402.573	13.528	1.49879	26.4862
SG8	Euonlaxi	101.686	0.334	0.16	47.8	426.049	11.695	1.46695	7.65096
SG8	Acerwang	102.499	0.61325	0.1275	43.525	430.899	14.628	1.70179	12.3298
SG8	Distrace	92.444	0.4595	0.185	45.7	446.325	10.22	1.28585	7.8909
SG8	Lindcomm	103.475	0.51125	0.159167	41.7917	286.987	9.837	1.87891	10.7702
SG8	Alanfabe	87.046	0.5785	0.115	42.05	423.233	13.422	1.73562	17.1286
SG8	Cornparv	155.466	0.4156	0.116	38.27	433.355	14.401	1.43312	17.7284
SG8	Quermyrs	87.761	0.6005	0.135	43.625	451.823	13.377	1.49481	10.5302
SG8	Diosdume	140.417	0.6469	0.08	49.46	391.519	15.609	1.43312	17.7284
SG8	Dioskaki	209.174	0.4675	0.13	37.9	411.336	22.401	1.74159	28.5257
SG8	Liricoco	127.948	0.445	0.135	45.05	406.409	20.919	1.62815	5.61147
SG8	Ulmupumi	95.5665	0.452	0.135	40.65	421.173	18.424	2.02816	20.1278
SG8	Carppube	173.089	0.62025	0.105	35.725	456.708	22.353	1.60228	11.2501
SG8	Handbodi	147.97	0.26275	0.135	42.15	386.216	18.469	1.74756	14.1293
SG8	Pittcris	132.699	0.48625	0.12875	44.125	432.41	14.397	1.80328	21.0876
SG8	Rhapexce	46.1757	0.49525	0.265	50.7167	397.363	10.572	1.52665	11.0101
SG9	Vibuhenr	101.312	0.334167	0.146667	48.5	478.276	9.965	1.50476	18.0883
SG9	Crottigl	108.707	0.7465	0.05	40.7	458.278	20.6147	1.60825	9.33054
SG9	Cinnwils	81.1855	0.5	0.125	36.95	456.655	12.073	1.36346	11.37
SG9	Mallphil	203.604	0.518625	0.05875	34.6875	479.456	23.3066	1.72766	12.6897
SG9	Neolconf	107.366	0.449	0.105	37.3	500.064	19.9887	1.43312	8.37078
SG9	Machjapo	128.686	0.39625	0.1175	43.2	495.447	16.411	1.52665	8.49075
SG9	Ilexchin	75.2995	0.415	0.16	52.8	454.507	14.0911	1.47889	11.8499
SG9	Carpturc	168.305	0.4775	0.06	36.5	456.608	17.7947	1.57243	8.73069
SG9	Cornwils	113.22	0.3595	0.155	49.4	431.08	11.6075	1.41322	5.25156
SG9	Pittglab	122.983	0.4455	0.065	46.8	467.681	12.808	1.46297	16.7687
SG9	Beilkwei	69.417	0.4795	0.135	46.65	446.967	14.315	1.44108	14.6092
SG9	Photbodi	89.953	0.456167	0.125	47.7333	460.901	9.6035	1.57243	11.9699
SG9	Querthor	145.513	0.44225	0.1125	45.725	487.19	17.686	1.48088	11.0101
SG9	Platstro	209.575	0.5355	0.05	38.95	477.396	19.082	1.5585	8.25081
SG9	Vibudila	111.469	0.3525	0.115	42.05	422.155	10.927	1.64805	19.648
SG9	Castfarg	87.2725	0.4695	0.125	49.55	481.653	14.525	1.44506	9.45051
SG9	Castscle	133.567	0.468	0.065	42.45	418.216	22.905	1.52068	17.9684
SG9	Morulibo	279.433	0.262	0.05	39.9	397.068	29.0405	1.97045	26.8462
SG9	Nanddome	176.067	0.501	0.065	46.9	450.937	26.767	1.62019	8.61072
SG9	Celtsine	317.988	0.2775	0.11	40.2	427.916	19.753	1.42715	15.569
SG9	Disttsia	146.082	0.454	0.055	47.9	473.216	16.8516	1.66994	16.4088
SG9	Querglau	99.9315	0.527125	0.105	42.8625	497.948	18.6966	1.54457	9.0906
SG9	Beilinte	96.029	0.446	0.115	42.4	458.141	15.809	1.44904	9.45051
SG9	Vibuprop	100.796	0.3375	0.141667	46.2167	437.177	9.4364	1.43113	16.5287
SG9	Sympsumu	133.952	0.373	0.165	44.4	522.71	29.724	1.67989	13.7694
SG9	Bennlepr	202.528	0.2425	0.095	48.05	423.801	20.694	1.52267	32.3648
SG9	Acerwang	117.287	0.5135	0.115	43.55	500.959	16.8688	1.47889	10.0504
SG9	Euryniti	119.048	0.5435	0.065	51.3	456.833	15.325	1.5167	17.7284
SG9	Sympaden	71.3765	0.40325	0.1575	42.35	425.347	11.2619	1.58437	17.3685
SG9	Toonsine	205.436	0.4185	0.065	47.5	432.22	34.475	1.61024	10.2903
SG9	Lindcomm	95.5996	0.5592	0.102	47.07	541.438	18.2754	1.6182	10.5302
SG9	Cornparv	168.432	0.426375	0.085	38.6125	438.958	22.676	1.83114	12.0899
SG9	Diosdume	190.297	0.5575	0.0483333	48.1667	423.194	17.496	1.6638	18.7262
SG9	Reevglau	165.878	0.3435	0.0933333	36.9833	488.682	26.347	1.65601	17.8484
SG9	Toxisucc	151.62	0.357	0.11	48.2	419.293	13.6287	1.51272	12.9296
SG9	Dioskaki	246.303	0.362833	0.0616667	38.6833	452.145	22.8545	1.45501	11.0101
SG9	Telocord	107.562	0.4665	0.095	42.45	434.894	20.803	1.47093	7.8909
SG9	Carppube	199.097	0.54225	0.0525	30.475	433.546	17.739	1.54017	7.41102
SG9	Acercori	93.6808	0.505	0.085	43.3	477.565	14.257	1.50874	8.61072
SG9	Pittcris	87.011	0.4735	0.115	40.55	483.712	12.385	1.47292	13.0496
SG9	Rhapexce	141.692	0.4015	0.11	47.35	514.102	24.205	1.65635	10.8565
SG10	Vibuhenr	91.4005	0.3905	0.215	46.9	438.715	9.91	1.4172	12.5697
SG10	Taremoll	157.558	0.508	0.105	45	440.112	28.995	1.38536	13.8894
SG10	Claudunn	124.947	0.39025	0.15	51.8625	402.625	23.174	1.52466	33.3245
SG10	Cinnwils	107.701	0.454	0.115	49.3	463.399	11.649	1.37143	11.7299
SG10	Mallphil	147.708	0.5157	0.103	35.4	445.957	19.607	2.32668	9.81042
SG10	Ulmucast	143.261	0.32	0.15	41.95	401.914	15.044	1.54258	19.0481
SG10	Cornwils	85.7675	0.4585	0.17	41.75	410.847	10.565	1.50874	6.81117
SG10	Beilkwei	106.752	0.47	0.161667	50.9667	440.002	12.954	1.48088	4.05186
SG10	Photbodi	92.7491	0.502	0.19	50.6	442.988	8.657	1.89085	10.6502
SG10	Platstro	196.199	0.43925	0.1	33.8	431.474	17.481	1.7794	18.3283
SG10	Pyrafort	119.763	0.51	0.105	43.275	491.785	14.809	1.47491	12.8097
SG10	Sinorace	172.315	0.404	0.065	37.3	449.943	18.272	1.79532	16.8886
SG10	Acersyco	95.0945	0.429	0.185	44.2	466.492	12.074	1.42118	7.17108
SG10	Murrexot	82.0265	0.465	0.11	56.25	423.354	12.703	1.61422	22.8871
SG10	Zelkserr	185.233	0.469	0.065	39.65	455.392	20.794	1.60427	12.8097
SG10	Fraxinsu	162.274	0.47	0.1	34.9	461.11	21.234	1.74358	14.6092
SG10	Liguexpa	167.024	0.33075	0.1325	40.675	465.536	19.689	1.64009	37.2835
SG10	Callgira	224.137	0.3215	0.055	38.4	442.59	30.006	1.68586	21.0876
SG10	Carplipo	190.292	0.6385	0.075	32.35	431.242	16.513	2.09583	6.33129
SG10	Nanddome	168.473	0.38975	0.1	48.225	465.78	21.059	1.58238	8.25081
SG10	Celtsine	184.167	0.403	0.1	42.05	363.94	13.48	1.36545	8.61072
SG10	Disttsia	75.7313	0.471333	0.191667	47.4	439.062	9.02	1.3356	5.97138
SG10	Querglau	80.466	0.461	0.185	45.45	460.9	13.825	1.34754	12.2098
SG10	Vibuprop	109.848	0.4	0.1225	42.95	432.711	10.068	1.36944	13.5295
SG10	Acerbuer	80.09	0.516	0.15	49.9	470.322	14.019	1.52864	9.45051
SG10	Euonlaxi	82.6332	0.415667	0.145	49.7667	417.555	9.971	1.40128	4.2918
SG10	Distrace	70.8315	0.4515	0.2125	49.05	451.938	10.338	1.41322	8.13084
SG10	Cornparv	168.564	0.392	0.14	46.5	411.833	8.627	1.50874	6.81117
SG10	Vitenegu	129.441	0.3465	0.105	42.8	454.167	13.295	1.37541	27.6859
SG10	Quermyrs	93.008	0.495	0.135	51.25	496.831	21.443	2.03613	12.2098
SG10	Diosdume	140.377	0.55325	0.09625	52	446.436	19.226	1.59233	15.0891
SG10	Reevglau	123.966	0.438833	0.133333	37.7667	464.102	19.723	1.73761	12.3298
SG10	Dioskaki	189.323	0.38425	0.09	35.625	418.497	17.182	1.61621	25.1666
SG10	Metadavi	102.034	0.343	0.17	42.6	364.799	13.786	1.38934	14.1293
SG10	Carppube	191.721	0.56	0.0675	40.25	416.475	14.699	1.43113	6.57123
SG10	Cocclaur	138.041	0.4475	0.08	45.55	512.455	13.856	1.3973	7.41102
SG10	Acercori	89.6162	0.538167	0.146667	44.3	460.781	11.898	1.45899	9.57048
SG10	Handbodi	140.613	0.2935	0.14	42.1	454.85	16.489	1.53263	9.0906
SG10	Pittcris	112.025	0.477	0.11	40.3	474.907	22.396	1.52267	10.6502

## Sheet: Local_SG
	Acerbuer	Acercori	Acerfabr	Acersyco	Acerwang	Adinmill	Aidicoch	Alanfabe	Albikalk	Beilinte	Beilkwei	Bennlepr	Boniminu	Brasglom	Buxumegi	Callgira	Callinte	Carplipo	Carppube	Carpturc	Castcarl	Castfarg	Castscle	Celtsine	Chiorami	Choeaxil	Cinncamp	Cinncass	Cinnglan	Cinnwils	Claudunn	Cleibrac	Cocclaur	Cornelli	Cornhong	Cornparv	Cornwils	Crottigl	Debrorie	Decagrac	Denddent	Diosdume	Dioskaki	Dioslong	Distchin	Distmyri	Distrace	Disttsia	Elaejapo
SG1	0	0	0	0	34	0	1	0	0	0	0	0	32	0	9	0	1	0	20	0	0	0	0	3	0	0	0	0	0	4	18	0	0	3	5	27	0	8	0	2	0	5	12	0	0	0	0	4	0
SG10	3	5	0	1	0	0	0	0	0	0	2	0	0	0	0	4	0	6	14	0	0	0	0	3	0	0	0	0	0	2	57	0	1	0	0	2	2	0	0	0	0	7	2	0	0	0	2	54	0
SG2	0	0	1	0	22	1	0	0	4	0	0	0	13	2	0	14	0	0	0	0	0	0	0	21	2	5	0	0	7	1	6	0	0	0	0	56	0	0	2	0	0	23	28	2	0	0	0	11	2
SG3	7	48	0	0	11	0	0	0	0	2	0	0	33	1	0	0	0	0	27	0	3	0	0	0	0	0	17	1	0	4	67	0	0	0	0	25	2	0	0	0	22	0	7	0	2	3	0	30	0
SG4	0	0	0	0	8	0	0	0	0	0	0	0	0	3	0	2	0	0	0	0	0	0	0	3	0	0	4	0	0	0	9	0	0	0	0	0	1	0	0	0	0	1	11	0	0	0	0	2	0
SG5	0	0	0	0	32	0	0	0	0	0	0	0	27	0	0	3	0	1	3	0	0	0	4	0	0	0	0	0	0	0	8	0	0	0	0	7	0	0	0	0	0	0	8	0	0	0	0	10	0
SG6	1	35	0	0	5	0	0	0	0	0	3	0	15	2	0	31	0	0	10	0	0	1	28	4	0	0	0	0	0	2	0	1	1	0	0	1	1	0	0	1	4	3	6	0	0	0	4	0	2
SG7	0	2	0	0	0	0	0	0	0	1	0	1	29	3	0	15	0	2	13	0	0	0	6	2	0	0	0	0	0	3	58	1	0	0	0	3	3	2	0	0	0	4	6	1	0	0	5	16	0
SG8	0	0	0	0	8	0	0	1	0	8	0	1	0	0	0	20	0	0	14	0	0	0	0	0	0	0	0	0	0	7	6	0	0	0	0	59	0	0	0	0	0	11	7	0	0	0	10	31	0
SG9	0	1	0	0	11	0	0	0	0	5	1	1	0	0	0	0	0	0	4	1	0	1	1	1	0	0	0	0	0	2	0	0	0	0	0	60	1	1	0	0	0	6	8	0	0	0	0	2	0
[truncated: 99 more columns]

## Sheet: Traits_OG
stage	code	SLA	LDMC	LT	CC	TC	TN	TP	TK
OG1	Vibuhenr	71.3178	0.505	0.0825	42.175	419.264	16.648	1.41747	15.1883
OG1	Claudunn	74.2635	0.5385	0.115	51.875	414.915	31.824	1.73588	22.2299
OG1	Cinnwils	80.1303	0.534833	0.0916667	48.5833	461.846	18.27	1.43538	7.87575
OG1	Laurspin	92.0298	0.452667	0.12	42.05	404.803	16.259	1.45329	11.532
OG1	Phoecras	194.624	0.28775	0.16	30.85	463.122	12.611	1.54085	19.5216
OG1	Mallphil	108.555	0.612	0.0616667	37.85	456.095	22.4	1.88713	15.4591
OG1	Querjens	71.4433	0.54525	0.12625	46.7875	468.38	13.134	1.45926	11.8028
OG1	Machjapo	43.262	0.5725	0.165	50.3	610.077	22.895	1.77369	23.8549
OG1	Ilexchin	76.7675	0.4735	0.13	48.15	481.709	23.907	1.54284	11.532
OG1	Cornwils	82.7055	0.437333	0.148333	46.8	418.404	11.598	1.38164	6.11534
OG1	Pittglab	71.4317	0.535333	0.0933333	47.1	458.983	12.784	1.44931	19.1153
OG1	Beilkwei	49.7465	0.50925	0.1725	52.625	457.41	15.462	1.4314	11.9383
OG1	Querthor	69.0466	0.54225	0.1225	42.3	429.205	12.066	1.35975	6.657
OG1	Platstro	173.285	0.433	0.0866667	36.8333	438.656	15.408	1.40951	9.77159
OG1	Boniminu	156.128	0.57125	0.02625	42.3125	455.973	20.723	1.712	21.9591
OG1	Metatric	54.3945	0.5125	0.195	51.3	472.139	12.227	1.43339	8.95909
OG1	Vitecane	161.378	0.38375	0.095	40.5	425.578	30.503	1.71399	33.6049
OG1	Sinorace	204.664	0.4795	0.035	38.1	440.753	19.705	1.51299	15.3237
OG1	Murrexot	101.436	0.4605	0.09	50.45	432.113	31.117	1.52493	19.3862
OG1	Zelkserr	160.511	0.592	0.05	41.2667	453.956	19.657	1.61449	16.1362
OG1	Lithglab	67.361	0.575	0.14	48.8	480.859	12.158	1.4712	16.8133
OG1	Carplipo	118.25	0.580167	0.06	40.3167	444.294	15.812	1.49309	7.87575
OG1	Morulibo	220.083	0.3045	0.04	33.95	389.296	22.431	1.79757	31.032
OG1	Euondiel	116.192	0.4135	0.0925	41.975	437.416	27.949	1.56075	14.3758
OG1	Photloch	146.202	0.3515	0.08	50.35	430.86	22.359	1.59259	22.4904
OG1	Myrssegu	89.9995	0.378	0.125	51.6	503.301	12.087	1.54682	18.7091
OG1	Celtsine	72.196	0.573	0.1	59.5	366.026	15.904	1.31398	7.74034
OG1	Querglau	67.388	0.58575	0.1125	43.05	485.104	14.804	1.55876	7.60492
OG1	Ptertata	161.774	0.496	0.025	36.95	376.49	19.828	1.63837	11.1258
OG1	Albikalk	201.868	0.461	0.03	52.55	467.053	37.966	1.91499	14.5112
OG1	Mahofort	65.563	0.43775	0.2525	43.9	466.046	10.953	1.75777	16.9487
OG1	Denddent	79.9095	0.396	0.13	42.35	461.767	15.167	1.5309	19.3862
OG1	Acerwang	61.8795	0.567	0.075	41.8	481.356	12.399	1.39557	14.3758
OG1	Firmsimp	89.2955	0.4945	0.1	50.75	423.671	28.925	1.56788	17.0609
OG1	Quershen	83.8655	0.573	0.07	44.65	468.45	14.445	1.42742	9.77159
OG1	Sympaden	114.278	0.34375	0.1525	39.6	475.759	12.485	1.39557	15.8653
OG1	Toonsine	81.0585	0.4115	0.05	43.75	456.065	24.677	1.65628	12.8259
OG1	Lindcomm	72.6515	0.6255	0.0975	48.6	536.568	13.007	1.3896	10.1778
OG1	Quermyrs	54.0857	0.573	0.1225	45.975	473.738	12.208	1.35378	6.657
OG1	Photparv	75.1775	0.5005	0.14	51.35	462.921	12.873	1.45727	12.8862
OG1	Diosdume	146.796	0.532833	0.156667	46.2167	431.71	18.149	1.75379	25.0737
OG1	Styrjapo	225.333	0.391	0.04	38.9	465.775	21.209	1.49508	10.0424
OG1	Toxisucc	94.0505	0.3465	0.07	49	429.954	18.164	1.66225	22.6362
OG1	Citrcava	80.931	0.516	0.1	45.5	454.28	20.471	1.72593	15.4591
OG1	Handbodi	96.532	0.382	0.105	50.5	440.633	21.733	1.9727	19.7924
OG1	Acersine	115.186	0.43	0.065	49.95	444.718	15.798	1.54682	8.01117
OG1	Callbodi	383.108	0.358	0.025	36	465.316	33.185	1.97469	20.8616
OG2	Claudunn	109.006	0.4195	0.215	48.975	377.079	26.461	1.77369	9.5251
OG2	Cinnwils	105.026	0.5115	0.185	45.3333	435.695	19.725	1.46324	4.3279
OG2	Mallphil	166.51	0.6303	0.137	40.16	426.249	24.813	2.10405	6.1579
OG2	Ulmucast	165.422	0.46725	0.1575	38.2	401.41	16.613	1.80952	7.4755
OG2	Cornwils	121.305	0.425	0.1775	42.575	378.093	11.148	1.47401	0.3019
OG2	Pittglab	121.233	0.41025	0.1425	45.775	411.454	15.761	1.71399	15.0151
OG2	Beilkwei	59.416	0.593	0.335	54.45	409.837	12.054	1.46921	4.0351
OG2	Sloasine	53.6705	0.4525	0.31	54.15	455.806	14.571	1.63439	6.2311
OG2	Elaepung	91.9345	0.396	0.37	50.95	446.731	25.815	1.76573	9.5251
OG2	Platstro	188.31	0.639	0.09	39.8	409.096	13.334	1.6324	4.7671
OG2	Boniminu	168.862	0.569	0.1	51.8	416.885	19.593	1.77369	5.9383
OG2	Pyrafort	160.637	0.5685	0.1	37.6	439.534	13.347	1.66623	8.7931
OG2	Zelkserr	192.217	0.71125	0.115	44.125	426.446	16.852	1.85131	6.7435
OG2	Fraxinsu	105.222	0.4225	0.175	42.65	444.992	23.469	1.94484	9.0859
OG2	Picrquas	133.437	0.47425	0.1525	34.975	393.64	21.585	1.81748	27.6055
OG2	Callgira	213.502	0.5825	0.145	44.9	463.117	29.954	1.85728	10.9891
OG2	Morulibo	400.072	0.3395	0.11	33.25	357.367	32.556	3.83544	22.7011
OG2	Prunmume	171.522	0.4615	0.11	40.4	416.803	16.232	1.913	6.5971
OG2	Litspung	102.275	0.5415	0.21	55.55	399.454	9.649	1.37368	3.5227
OG2	Nanddome	186.782	0.4205	0.1075	47.5	463.055	20.907	1.66225	3.3763
OG2	Piptnepa	242.127	0.3025	0.21	36.85	429.837	25.444	2.22744	16.4791
OG2	Eriojapo	56.6845	0.4515	0.41	48	415.67	9.77	1.49309	3.8155
OG2	Celtsine	267.071	0.58275	0.095	41.95	369.193	19.68	1.64036	7.2559
OG2	Disttsia	75.2412	0.5005	0.3025	45.45	401.49	8.105	1.4911	3.0835
OG2	Ficupand	109.154	0.338	0.2	48.25	412.665	14.895	1.67817	5.5723
OG2	Querglau	119.85	0.638	0.17	41.35	440.926	13.538	1.58662	4.0351
OG2	Vibuprop	90.6869	0.345625	0.33875	49.325	419.464	10.986	1.90902	13.1119
OG2	Sympsumu	127.435	0.356	0.205	37.85	366.779	14.244	1.60852	4.2547
OG2	Mahofort	65.5545	0.41575	0.3325	37.375	452.243	9.822	1.913	6.5971
OG2	Mangcalc	87.924	0.406	0.265	48.45	425.954	17.688	1.84136	4.9135
OG2	Euonlaxi	103.041	0.42925	0.22125	46.35	388.896	9.273	1.44135	2.2783
OG2	Denddent	276.51	0.15825	0.2275	45.7	429.549	13.556	1.61051	6.0115
OG2	Distrace	78.978	0.574	0.25	51.85	397.377	7.948	1.29607	2.2051
OG2	Sympaden	130.25	0.43	0.15	41.15	389.791	17.455	1.6523	5.9383
OG2	Lindcomm	136.54	0.512	0.156667	42.2667	481.185	19.896	1.64633	6.3043
OG2	Cornparv	170.927	0.424625	0.145	48.625	372.467	12.381	1.56075	4.5475
OG2	Diosdume	210	0.651	0.065	49.6	439.56	17.186	1.76374	10.7695
OG2	Reevglau	62.18	0.446	0.34	55.2	426.033	12.142	1.7916	10.9891
OG2	Dioskaki	257.004	0.4345	0.2	36.5	412.58	18.88	1.49508	17.5039
OG2	Carppube	198.69	0.607333	0.105	39.85	391.686	15.079	1.60653	3.7423
OG2	Acercori	91.448	0.562667	0.19	42.1833	444.397	11.762	1.32592	4.5475
OG2	Handbodi	153.416	0.4895	0.155	51.3	410.101	16.235	1.913	7.7683
OG2	Euonniti	149.12	0.3755	0.1675	36.875	390.586	21.805	1.56871	6.0847
OG2	Pittcris	110.425	0.4475	0.19	51.35	448.797	15.398	1.60255	10.8427
OG2	Decagrac	102.609	0.6395	0.17	44.8	416.248	12.63	1.57667	3.3763
OG3	Claudunn	98.0152	0.47525	0.1775	56.9	385.446	19.26	1.24831	14.9977
OG3	Cinnwils	63.177	0.563	0.265	58.75	457.239	12.766	1.45727	10.4369
OG3	Kalosept	115.554	0.5895	0.135	36.1	445.995	15.48	1.38363	8.69949
OG3	Mallphil	124.468	0.67125	0.13375	42.8625	433.243	21.57	1.07119	11.5228
OG3	Buxumegi	45.8438	0.48675	0.3725	62.8	475.327	8.251	1.31597	9.13385
OG3	Machjapo	81.7327	0.546667	0.225	49.35	416.933	9.904	1.33388	12.5001
OG3	Cornwils	104.933	0.462667	0.18	35.6667	411.959	10.597	1.33388	9.13385
OG3	Pittglab	104.849	0.5365	0.13	46.15	424.924	12.861	1.34383	24.8794
OG3	Sloasine	121.899	0.513167	0.156667	37.3	436.214	11.942	1.32592	14.129
OG3	Querthor	122.981	0.486	0.14	40.2	410.352	10.521	1.38164	16.3008
OG3	Platstro	132.233	0.629333	0.131667	41.0833	444.687	15.356	1.40553	6.85346
OG3	Ficumicr	91.6415	0.527	0.28	41.75	455.551	15.386	1.49309	14.129
OG3	Boniminu	144.774	0.53675	0.1675	47.4	375.111	16.613	1.37169	8.69949
OG3	Pistchin	127.749	0.649	0.1	34.4	454.244	16.504	1.31199	11.4142
OG3	Engeroxb	91.6527	0.538833	0.163333	37.7667	479.441	12.685	1.35179	11.3056
OG3	Pyrafort	92.478	0.568	0.15	36.85	475.634	11.133	1.28811	13.3689
OG3	Acersyco	92.0605	0.69	0.165	53.6	458.013	13.741	1.39956	8.69949
OG3	Castfarg	113.236	0.584	0.17	43	463.907	13.582	1.31597	8.5909
OG3	Cametube	72.749	0.5805	0.105	46.8	421.617	9.065	1.29607	10.2197
OG3	Litspung	102.591	0.6825	0.14	44.35	495.092	15.083	1.30403	10.3283
OG3	Nanddome	214.594	0.369	0.075	42.25	473.752	19.167	1.31	11.0885
OG3	Disttsia	66.304	0.5415	0.28	53.25	457.003	9.855	1.86325	6.52769
OG3	Ficupand	186.636	0.387	0.16	38.9	319.808	21.817	1.22443	16.1922
OG3	Querglau	101.907	0.612833	0.16	47.0167	449.673	13.586	1.29408	7.61359
OG3	Tirpsine	199.805	0.5295	0.07	48.3333	428.491	28.101	2.33092	9.13385
OG3	Elaejapo	176.352	0.536	0.105	38.75	384.725	23.357	1.30005	22.8162
OG3	Cinncass	71.8135	0.54275	0.2075	41.8	465.066	13.311	1.33985	10.6541
OG3	Machnanm	106.725	0.498278	0.190556	43.55	491.594	15.407	1.31796	13.6946
OG3	Bennlepr	157.746	0.40425	0.16	36	422.677	11.937	1.58861	13.9118
OG3	Mahofort	61.7323	0.468167	0.263333	43.2333	462.897	9.3	1.33587	13.2603
OG3	Mangcalc	99.5565	0.4325	0.21	43.6	452.722	25.329	1.26025	19.3413
OG3	Euonlaxi	124.959	0.4725	0.135	36.1333	419.765	11.33	1.38562	15.7578
OG3	Denddent	123.091	0.40325	0.185	40.05	414.999	11.096	1.25627	10.2197
OG3	Acerwang	116.59	0.64625	0.14	37.775	429.041	21.06	1.24433	9.24244
OG3	Distrace	66.3528	0.58625	0.24	53.225	435.597	9.165	1.28612	6.63628
OG3	Ilexpent	59.5712	0.479	0.33	61.525	463.708	10.068	1.31796	12.3916
OG3	Lindcomm	100.114	0.525357	0.165714	36.9643	472.547	17.375	1.36174	8.04795
OG3	Cornparv	141.322	0.461	0.14	39.2333	403.089	12.073	1.36771	7.72218
OG3	Quermyrs	110.612	0.5755	0.14	37.4	437.652	16.522	1.47518	17.0609
OG3	Diosdume	160.13	0.620375	0.075	49.125	426.174	17.345	1.27617	15.7578
OG3	Reevglau	176.429	0.409833	0.145	34.4	433.417	21.229	1.42344	25.4224
OG3	Osmayunn	69.3835	0.5415	0.195	41.9	429.828	10.213	1.42941	12.283
OG3	Dioskaki	166.969	0.485833	0.111667	37.1167	438.834	13.822	1.40155	17.0609
OG3	Carppube	240.685	0.729833	0.0716667	32.6	409.666	15.649	1.31398	7.505
OG3	Xylocong	130.681	0.47	0.16	47.35	436.481	12.395	1.31995	11.8486
OG3	Cinncamp	99.6042	0.598	0.1675	45.125	475.241	12.794	1.26423	6.63628
OG3	Acercori	83.8448	0.61125	0.1325	40.475	440.113	11.974	1.42742	5.3332
OG3	Machjapo	81.7327	0.546667	0.225	49.35	484.572	14.732	1.32194	12.3916
OG3	Vibufoet	74.28	0.4255	0.3	47.9	401.696	10.634	1.28811	18.7576
OG3	Euonniti	117.686	0.54075	0.195	44.2	444.315	27.112	1.44533	11.8486
OG3	Pittcris	91.451	0.506833	0.17	43.7667	451.374	19.139	1.39756	26.2911
OG4	Crottigl	136.06	0.483	0.15	33.775	432.318	21.611	1.20254	10.8713
OG4	Claudunn	125.956	0.6415	0.205	54.6	395.399	23.048	1.3498	24.1193
OG4	Cinnwils	118.729	0.409	0.1425	39.65	453.341	28.473	1.33189	7.505
OG4	Machchua	149.608	0.3165	0.21	39.5	491.727	20.671	1.50304	14.9977
OG4	Laurspin	107.738	0.423833	0.156667	37.5833	385.708	16.501	1.3697	17.9296
OG4	Gomptetr	130.537	0.411	0.17	53.75	437.032	29.115	1.46523	16.6266
OG4	Ilexmacr	293.964	0.2135	0.12	30.9	394.395	19.556	1.42145	34.5439
OG4	Camecupi	154.15	0.327	0.18	35.7	346.421	13.893	1.35776	6.52769
OG4	Vibubrac	79.484	0.377	0.345	49.25	402.192	9.569	1.36174	15.3235
OG4	Cornwils	198.898	0.306833	0.136667	32.95	392.396	27.752	1.43339	17.4953
OG4	Pittglab	93.602	0.422333	0.18	43.8833	423.925	12.795	1.13885	15.975
OG4	Photbodi	77.58	0.436	0.225	38.25	395.208	7.884	1.23438	9.78539
OG4	Boniminu	146.768	0.4405	0.09	34.7	431.21	19.123	1.30005	14.0204
OG4	Symptheo	110.415	0.372	0.205	39.65	459.736	12.843	1.24433	12.8259
OG4	Sinorace	229.033	0.337833	0.116667	42.0167	441.864	21.377	1.35378	15.7578
OG4	Murrexot	126.355	0.43225	0.1475	49.6	422.002	21.478	1.32194	16.3008
OG4	Zelkserr	211.158	0.528	0.1	36.45	420.402	15.202	1.42145	10.2197
OG4	Castfarg	92.955	0.5005	0.195	45.25	439.033	13.768	1.42941	13.6946
OG4	Fraxinsu	153.458	0.455	0.09	35.75	434.057	18.28	1.35179	24.1193
OG4	Callgira	275.631	0.3605	0.095	38.4	435.878	31.321	1.511	20.8616
OG4	Morulibo	183.095	0.279	0.16	43.75	335.007	28.997	1.4712	38.3446
OG4	Brasquer	146.706	0.2675	0.16	38.8	423.854	27.137	1.23438	11.74
OG4	Nanddome	185.788	0.333333	0.123333	47.7	450.664	23.766	1.33786	9.24244
OG4	Celtsine	187.495	0.3545	0.1275	40.35	323.409	33.722	1.35975	13.8032
OG4	Tirpsine	227.049	0.22	0.12	43.6	393.917	36.66	1.54881	15.5407
OG4	Vibuprop	89.8885	0.393	0.145	39.8	438.263	13.129	1.13487	13.4774
OG4	Elaejapo	114.53	0.375	0.195	43	439.215	17.97	1.57866	11.74
OG4	Eurycava	246.283	0.324	0.08	42.6	437.525	24.217	1.30403	24.5536
OG4	Sympsumu	136.878	0.31	0.195	41.9	340.38	15.021	1.39956	9.45962
OG4	Mahofort	77.4527	0.397167	0.303333	38.0833	434.774	9.606	1.45727	10.2197
OG4	Euonlaxi	134.889	0.351667	0.175833	36.2583	415.37	19.054	1.35179	8.04795
OG4	Acerwang	204.233	0.44875	0.115	28	428.617	25.413	1.54483	18.7984
OG4	Lindcomm	110.312	0.419667	0.158333	39.0833	461.566	16.434	1.27816	15.2149
OG4	Cornparv	153.76	0.316875	0.1675	39.0625	355.531	19.231	1.33786	24.1193
OG4	Quermyrs	124.112	0.358667	0.166667	32.8667	375.941	19.394	1.46125	7.83077
OG4	Diosdume	253.534	0.416	0.06	40.05	397.816	16.841	1.57866	17.7125
OG4	Milibala	178.053	0.3485	0.16	54.8	420.359	29.296	1.3299	22.4904
OG4	Toxisucc	110.914	0.3025	0.15	47.05	393.534	15.584	1.29607	20.8616
OG4	Dioskaki	81.08	0.342	0.245	41.7	410.19	23.681	1.49508	26.2911
OG4	Ficuvari	201.436	0.29125	0.1475	41.3	311.654	23.547	1.55478	25.6395
OG4	Machjapo	78.8192	0.4355	0.22	44.775	461.794	15.854	1.44931	15.7578
OG4	Euonniti	148.552	0.39425	0.1375	36.05	422.819	27.725	1.4911	9.35103
OG5	Crottigl	132.45	0.585833	0.126667	39.9333	444.228	23.0558	1.6629	13.5816
OG5	Claudunn	118.362	0.45375	0.18	47.35	346.537	30.819	1.7319	22.4819
OG5	Cinnwils	73.97	0.482	0.1775	39.6	444.889	13.869	1.6125	14.1766
OG5	Machchua	159.882	0.327	0.17	39.95	455.448	19.63	2.14783	21.3663
OG5	Kalosept	146.034	0.428	0.115	34.1	441.496	19.752	1.76573	3.3763
OG5	Mallphil	210.043	0.43575	0.1	29.2875	405.224	25.487	2.16972	8.6467
OG5	Gomptetr	108.63	0.435	0.16	56.4	399.072	25.556	1.73588	12.0139
OG5	Ilexmacr	143.927	0.4695	0.13	37.15	349.171	16.65	1.79757	10.1353
OG5	Buxuhenr	50.043	0.6415	0.205	49.4	474.103	26.237	1.42941	8.2075
OG5	Laurzipp	104.391	0.43275	0.145	43.275	410.163	16.281	1.4783	15.3085
OG5	Buxumegi	72.0468	0.500875	0.2025	49.875	430.747	39.286	1.73588	12.0139
OG5	Cornhong	107.466	0.3245	0.185	34.3	398.761	13.8321	1.5444	10.1196
OG5	Castcarl	88.828	0.5205	0.145	50.1	454.107	15.595	1.66822	4.9867
OG5	Ficugasp	213.655	0.2945	0.13	41.05	305.539	18.547	1.6125	14.9625
OG5	Cornwils	73.4035	0.477	0.235	59.7	394.464	13.69	1.97867	1.8391
OG5	Pittglab	96.4558	0.475333	0.168333	46.1833	434.398	13.326	1.88116	14.1177
OG5	Symplanc	42.602	0.5005	0.38	55.7	447.679	12.138	1.44135	9.5251
OG5	Querthor	182.207	0.46025	0.0975	45.5	436.216	14.697	2.65332	10.4973
OG5	Machicha	113.529	0.40625	0.1675	42.2	467.251	22.453	1.88116	14.1177
OG5	Platstro	201.654	0.4515	0.0925	40.775	409.95	16.627	1.62643	4.9867
OG5	Boniminu	192.681	0.4375	0.075	45.95	407.993	19.306	1.66225	8.2807
OG5	Metatric	118.742	0.3835	0.19	47.95	395.54	11.131	1.44135	3.2299
OG5	Buxusini	102.115	0.4755	0.195	50.85	381.112	22.526	1.72195	21.2378
OG5	Vitecane	152.548	0.411	0.15	49.3	381.415	30.589	1.80753	12.0139
OG5	Celttimo	240.614	0.409	0.095	32.05	408.293	22.389	1.79957	9.0127
OG5	Cornelli	77.5345	0.426	0.215	50.55	376.005	13.088	1.78563	8.6871
OG5	Murrexot	134.9	0.405667	0.148333	55.9333	423.108	28.371	1.80952	10.9891
OG5	Zelkserr	195.004	0.5015	0.115	36.225	399.917	17.895	1.73588	20.1267
OG5	Callgira	183.395	0.3965	0.135	35.85	425.482	30.499	1.97867	22.6059
OG5	Carplipo	176.224	0.552	0.12	38.7	418.49	14.349	1.48513	4.6939
OG5	Morulibo	396.173	0.212	0.145	33.5	349.139	33.711	3.86728	62.521
OG5	Rhamnapa	188.657	0.2895	0.15	46.3	360.558	27.66	1.91698	43.6843
OG5	Eriojapo	58.04	0.4115	0.255	48.85	420.858	13.267	1.66225	3.2299
OG5	Celtsine	158.215	0.4155	0.1325	43	313.302	31.623	2.42844	21.4902
OG5	Querglau	92.6545	0.537	0.156667	47.7667	443.594	14.302	1.40951	3.1567
OG5	Tirpsine	151.131	0.3475	0.115	44.85	386.749	30.678	1.83738	19.135
OG5	Pyralour	95.339	0.528	0.135	40.9	445.888	13.041	1.85927	3.7423
OG5	Elaejapo	298.271	0.207	0.12	34.85	393.999	35.324	2.29311	19.011
OG5	Machnanm	89.9675	0.433	0.17	40.65	432.246	14.963	1.68812	10.3303
OG5	Albikalk	229.544	0.407667	0.08	53	415.769	48.346	3.35184	35.5987
OG5	Mahofort	69.054	0.377	0.33	42.6	441.948	14.192	1.913	8.6467
OG5	Euonlaxi	146.764	0.3985	0.105	31.225	418.648	25.864	2.00455	10.618
OG5	Acerwang	74.0605	0.52125	0.1625	45.1	433.804	15.374	1.56672	10.8297
OG5	Sinopedu	82.9052	0.48375	0.2025	51.125	378.171	18.661	1.50503	5.9383
OG5	Lindcomm	100.917	0.5705	0.18	49.75	486.753	16.114	2.56973	8.5003
OG5	Diosdume	198.063	0.45275	0.0725	42.225	392.171	20.004	1.75777	25.8288
OG5	Distmyri	76.6349	0.47725	0.255	48.8	405.582	7.441	1.38761	4.4743
OG5	Milibala	159.064	0.406	0.135	53.8	436.655	35.037	1.85728	35.4781
OG5	Toxisucc	170.249	0.2615	0.15	52.85	406.965	24.3	2.62148	12.5263
OG5	Dioskaki	209.55	0.3465	0.125	40.15	376.58	23.095	1.85529	25.1899
OG5	Triarotu	144.879	0.292	0.16	47.4	414.255	21.247	1.97071	19.011
OG5	Carppube	198.982	0.530167	0.116667	40.45	392.071	16.1	1.48513	4.6939
OG5	Ficuvari	245.777	0.324	0.121667	33.8167	271.16	19.892	1.86723	15.3811
OG5	Cinncamp	108.551	0.355	0.18	41.4	424.318	18.836	1.66424	4.1815
OG5	Acercori	111.132	0.532	0.125	35.1	386.082	10.583	1.41548	5.8651
OG5	Handbodi	151.872	0.271	0.15	46.15	388.577	31.3	2.22545	9.3055
OG5	Photbeau	167.165	0.4675	0.143333	44.8333	445.606	14.069	1.50702	13.8439
OG5	Euonniti	153.705	0.403167	0.12	38.65	426.071	25.479	1.79558	17.8954
OG5	Pittcris	128.113	0.449	0.145	43	437.075	26.375	1.74185	4.6939
OG6	Crottigl	193.022	0.52375	0.105	33.15	417.11	26.706	2.34286	19.011
OG6	Claudunn	122.749	0.361375	0.195	49.025	393.511	31.302	1.69011	22.4819
OG6	Lindpulc	119.944	0.437	0.16	45.175	428.439	21.444	1.62643	15.4162
OG6	Cinnwils	127.314	0.408	0.145	41.325	422.999	17.602	1.73986	14.1766
OG6	Laurspin	130.731	0.42525	0.1575	41.575	440.984	15.733	1.77369	16.4079
OG6	Mallphil	223.912	0.389	0.105	21.25	497.445	31.773	2.36873	25.5809
OG6	Querjens	97.84	0.439	0.205	47.5	448.256	16.482	1.81947	18.6392
OG6	Cornwils	124.111	0.4595	0.14	42.1	377.142	19.148	1.56473	16.5318
OG6	Pittglab	134.367	0.41475	0.1475	45.2	399.398	17.701	1.66623	33.7623
OG6	Platstro	194.983	0.53325	0.0875	39.225	412.844	14.84	1.71598	10.8297
OG6	Boniminu	236.667	0.44525	0.075	47.875	422.264	24.462	1.61449	18.2673
OG6	Metatric	118.773	0.42	0.1675	54.7	419.394	18.738	1.48115	27.6882
OG6	Vitecane	185.578	0.4245	0.1275	40	387.677	26.134	1.80952	41.4478
OG6	Sinorace	307.791	0.425	0.06	35.3	414.641	23.933	1.68613	11.4495
OG6	Cornelli	149.224	0.3455	0.18	39.9	363.925	15.41	1.54085	10.4578
OG6	Callgira	285.757	0.337	0.116667	32.0833	425.939	28.448	1.87718	22.6059
OG6	Carplipo	222.1	0.3835	0.155	37.725	373.428	17.565	1.70205	29.7956
OG6	Morulibo	239.269	0.306	0.125	42.1	311.117	25.647	2.44436	62.521
OG6	Brasquer	102.248	0.2385	0.175	42.3	413.793	29.069	1.92295	31.0352
OG6	Tarewall	84.687	0.36	0.31	50.9	404.417	18.373	1.60852	18.7631
OG6	Eriojapo	67.1843	0.429167	0.231667	42.2167	434.07	10.082	1.67021	16.4079
OG6	Celtsine	277.08	0.359	0.1	40.95	297.317	30.139	1.71996	21.4902
OG6	Elaejapo	116.074	0.3725	0.19	44.75	377.855	17.793	1.50304	19.011
OG6	Mahofort	60.3815	0.4275	0.32	32.5	443.642	10.494	1.57866	8.72236
OG6	Euonlaxi	122.04	0.356875	0.23	47.5	403.528	21.483	1.58264	18.1433
OG6	Acerwang	178.037	0.5065	0.146429	43.9786	435.834	14.434	1.50702	10.8297
OG6	Lindcomm	121.686	0.454167	0.163333	44.2333	434.579	16.818	1.84136	16.9037
OG6	Quermyrs	102.923	0.5405	0.16	48.65	437.626	15.484	1.6523	11.3255
OG6	Diosdume	241.976	0.448333	0.0716667	46.5333	397.225	18.288	1.61847	25.8288
OG6	Toxisucc	146.923	0.286	0.155	45.55	405.945	18.861	2.31898	50.6208
OG6	Dioskaki	257.745	0.36425	0.125	38.175	361.562	27.192	2.16176	65.2481
OG6	Ulmupumi	133.27	0.419	0.1525	41.45	374.314	14.488	1.58264	25.9528
OG6	Triarotu	219.505	0.27	0.13	47.6	380.148	30.307	2.50008	34.3821
OG6	Carppube	156.075	0.501167	0.103333	35.0833	410.63	15.668	1.70404	7.9786
OG6	Ficuvari	245.306	0.295833	0.126667	39.1833	311.209	22.478	1.79957	32.5227
OG6	Handbodi	214.016	0.210333	0.158333	42.6667	411.201	33.36	2.42844	34.754
OG6	Photbeau	221.821	0.442	0.115	42.75	449.466	14.102	1.50304	29.0518
OG6	Euonniti	161.617	0.382875	0.1275	38.8	420.801	25.668	1.60454	17.8954
OG7	Vibuhenr	112.041	0.341	0.23	52.95	404.776	12.275	1.45329	17.8954
OG7	Laurspin	122.632	0.4185	0.155	44.35	409.75	16.771	1.60852	19.135
OG7	Mallphil	175.105	0.592167	0.0916667	38.1667	440.801	22.706	2.04833	17.0277
OG7	Gomptetr	153.973	0.4	0.13	51	428.558	27.234	1.62842	14.3006
OG7	Neolconf	106.237	0.442833	0.211667	43.95	463.303	17.239	1.55658	18.1433
OG7	Machjapo	90.7055	0.482	0.18	44.45	460.57	15.03	1.46188	19.135
OG7	Bridretu	289.217	0.420167	0.0966667	40.6333	446.015	29.351	2.04435	32.8946
OG7	Carplond	147.287	0.41975	0.1275	46.6	394.06	18.084	1.69608	20.6225
OG7	Pittglab	147.285	0.415	0.11	53.75	460.248	35.379	1.7319	28.1841
OG7	Beilkwei	89.935	0.3745	0.235	52.85	438.216	15.555	1.56274	17.7714
OG7	Carykwei	213.861	0.461	0.08	35.6	466.29	18.484	1.76175	27.3164
OG7	Querthor	121.666	0.42325	0.145	48.125	403.14	10.599	1.38363	5.62336
OG7	Platstro	298.241	0.5765	0.06	41.95	429.843	19.988	2.43839	11.5734
OG7	Boniminu	197.688	0.42475	0.08	48.925	449.826	21.662	1.67021	30.5393
OG7	Metatric	97.042	0.388	0.205	45.7	417.202	13.026	1.64036	25.457
OG7	Vitecane	304.926	0.2925	0.085	40.85	381.172	39.534	2.4165	32.8946
OG7	Zelkserr	240.911	0.639	0.085	36.55	443.621	17.798	1.70205	22.7298
OG7	Castscle	234.126	0.32375	0.12	51.05	432.853	27.126	1.81947	32.2748
OG7	Liguexpa	198.079	0.333	0.11	37.2	466.167	24.81	1.63041	31.531
OG7	Callgira	213.879	0.510667	0.0983333	43.5833	471.666	29.896	2.04236	26.2007
OG7	Podomacr	73.5975	0.378	0.205	50.6	454.37	11.747	1.60653	21.9861
OG7	Nanddome	159.938	0.39475	0.1025	49.825	486.805	23.061	1.64633	10.8297
OG7	Liguluci	264.721	0.2925	0.115	42.85	465.6	28.984	1.67895	34.0102
OG7	Aescchin	260.841	0.39325	0.085	35.25	439.318	18.926	1.5846	20.6225
OG7	Querglau	93.9535	0.558	0.163333	51.7667	439.676	15.257	1.47518	10.0859
OG7	Elaejapo	120.788	0.381625	0.15	43.925	502.008	15.2	1.49707	19.011
OG7	Acerbuer	262.163	0.458	0.105	45.3333	427.559	14.45	1.57866	7.3588
OG7	Bennlepr	161.844	0.46125	0.1325	41.3	406.362	13.797	1.53488	21.9861
OG7	Euonlaxi	111.267	0.3945	0.185	50.45	424.555	9.924	1.46523	5.00356
OG7	Euonalat	326.69	0.308	0.105	44.45	426.644	20.146	1.50901	12.6891
OG7	Machrehd	96.8945	0.46325	0.215	50.175	466.517	18.329	1.55876	18.6392
OG7	Sympaden	112.883	0.422	0.18	42.6	398.086	16.444	1.44135	27.5643
OG7	Toonsine	186.264	0.45	0.105	49	504.944	15.318	1.71996	8.35048
OG7	Cornhong	321.486	0.4435	0.07	44.45	374.274	27.221	1.97469	21.8621
OG7	Cornparv	174.414	0.381	0.11	44.475	381.019	12.338	1.45528	8.22652
OG7	Diosdume	376.666	0.333	0.05	39.2	421.657	18.001	1.71399	25.5809
OG7	Distmyri	85.437	0.487	0.196667	50.0667	422.16	8.184	1.58861	8.97028
OG7	Milibala	186.702	0.368	0.12	58	437.724	24.45	1.6921	19.8788
OG7	Carppube	175.482	0.605	0.07	36.65	411.163	15.744	1.58264	9.96196
OG7	Ficuvari	241.327	0.297	0.12	36.05	341.181	19.789	1.62444	16.036
OG7	Xylocong	106.605	0.502	0.26	55	439.476	16.782	1.58264	19.135
OG7	Acercori	91.2855	0.581333	0.133333	47.5667	440.229	15.368	1.48712	12.1932
OG7	Xylolong	138.799	0.4365	0.15	44.9	448.85	18.668	1.56672	30.6633
OG7	Handbodi	225.501	0.219333	0.145	42.9333	413.199	14.812	1.63439	16.9037
OG7	Vibufoet	89.6255	0.335	0.23	50.25	386.06	8.883	1.4712	18.8871
OG7	Photbeau	117.793	0.504	0.13	53.05	413.909	28.356	1.63439	13.061
OG7	Milisine	236.853	0.3485	0.1125	45.475	433.827	25.762	1.77369	16.2839
OG7	Pittcris	119.921	0.42	0.15	54.9	440.318	13.486	1.44135	25.209
OG8	Vibuhenr	118.405	0.367125	0.235	50.875	456.796	13.952	1.9207	13.6495
OG8	Crottigl	236.018	0.3095	0.1	41.55	471.514	12.331	1.58437	7.65096
OG8	Claudunn	91.863	0.43	0.16	51.4	413.324	20.017	1.59233	16.6487
OG8	Cinnwils	101.496	0.4715	0.15	44.35	473.126	20.745	1.60029	9.45051
OG8	Mallphil	149.427	0.452375	0.11125	31.8375	481.706	21.178	2.06797	16.5287
OG8	Neolconf	118.489	0.4865	0.231667	44.1833	477.344	16.576	1.79134	9.69045
OG8	Carplond	101.293	0.50875	0.1625	46.725	440.862	17.928	1.54258	16.1688
OG8	Cornwils	77.1598	0.463333	0.218333	53.1333	415.68	21.025	1.45501	5.73144
OG8	Carykwei	148.167	0.4655	0.17	44.8	455.769	21.188	1.59034	13.7694
OG8	Photbodi	84.5085	0.5205	0.225	53.1	417.481	8.808	1.35152	7.17108
OG8	Platstro	133.157	0.54025	0.115	40.475	448.079	16.263	1.49879	9.93039
OG8	Pistchin	97.459	0.5775	0.12	35.65	461.362	18.767	1.75751	11.0101
OG8	Engeroxb	97.2225	0.479	0.165	43.45	490.543	17.063	1.6779	8.61072
OG8	Pyrafort	97.7335	0.5285	0.155	45.5	466.514	13.195	1.59631	12.8097
OG8	Zelkserr	137.145	0.62275	0.115	38.575	436.262	16.677	1.64407	12.4498
OG8	Fraxinsu	146.356	0.4745	0.135	39.925	487.569	23.815	1.77144	17.1286
OG8	Callgira	239.118	0.401333	0.115	41.9667	482.169	33.563	2.15752	24.0868
OG8	Styrjapo	120.125	0.4105	0.155	49.45	502.067	19.499	1.50078	16.6487
OG8	Eriojapo	75.031	0.463	0.27	38.25	439.173	9.368	1.55253	14.6092
OG8	Celtsine	105.17	0.4745	0.155	53.6	368.679	14.108	1.45501	10.0504
OG8	Disttsia	79.0533	0.4845	0.235	49.325	451.574	10.053	1.70776	6.57123
OG8	Querglau	97.974	0.643	0.15	47.05	475.92	13.263	1.42317	8.85066
OG8	Ptertata	178.197	0.443	0.1	42.1	449.655	9.289	1.76945	12.6897
OG8	Vibuprop	107.478	0.4425	0.14	45.7	467.902	13.116	1.96249	18.5682
OG8	Machnanm	69.877	0.456	0.235	37.1	504.56	18.994	1.57442	9.81042
OG8	Bennlepr	114.433	0.4065	0.18	54.8	393.585	15.296	1.77542	10.7702
OG8	Euonlaxi	116.221	0.3795	0.18	42.65	453.965	9.557	1.41123	8.01087
OG8	Denddent	87.6797	0.37875	0.17	41.5	417.348	11.401	1.51471	17.3685
OG8	Photprun	104.07	0.5695	0.14	46.125	422.086	11.8	1.54656	16.4088
OG8	Acerwang	91.2608	0.5515	0.143333	43.6	459.914	12.486	1.76746	8.49075
OG8	Distrace	75.508	0.511	0.225	47	467.997	9.071	1.32764	6.09135
OG8	Ilexpent	48.8573	0.49225	0.31	55.05	479.069	8.089	1.36545	13.4095
OG8	Sympaden	97.7635	0.4685	0.135	47.45	457.309	15.384	1.61024	16.2888
OG8	Lindcomm	126.403	0.43875	0.1725	39.7	508.825	18.765	1.86896	16.7687
OG8	Cornparv	214.177	0.445917	0.151667	46.9	420.439	17.972	1.69382	7.17108
OG8	Ligusine	128.587	0.3985	0.145	46	480.247	21.205	1.94458	13.7694
OG8	Diosdume	277.363	0.381167	0.0816667	40.45	482.459	18.727	1.68188	14.0094
OG8	Reevglau	153.782	0.392	0.2	38.3	483.829	24.722	1.66596	13.4095
OG8	Toxisucc	125.88	0.433333	0.136667	48.4333	459.615	11.576	1.50476	20.2478
OG8	Ulmupumi	101.93	0.384	0.23	38.5	402.018	15.058	1.70179	21.4475
OG8	Triarotu	100.147	0.3545	0.23	49.4	447.454	14.744	1.5784	8.73069
OG8	Gledsine	136.998	0.4645	0.115	47.85	498.992	24.842	1.66994	14.2493
OG8	Acercori	114.631	0.529	0.135	36.05	541.17	13.982	1.75552	9.21057
OG8	Handbodi	108.088	0.34925	0.1875	46.55	524.49	17.404	1.72567	11.0101
OG9	Cleibrev	280.269	0.251	0.06	35.3	396.585	22.074	1.92295	29.407
OG9	Litscore	104.848	0.5315	0.115	52	488.745	23.017	1.70205	14.2403
OG9	Radesini	257.269	0.224	0.065	43.05	383.023	24.636	1.8732	34.6883
OG9	Claudunn	71.5085	0.422	0.215	56.85	393.959	20.932	1.45727	22.0945
OG9	Gomptetr	146.859	0.385375	0.0925	46.775	396.465	20.322	1.60255	8.95909
OG9	Neolconf	83.8708	0.506	0.151667	44.1167	460.978	17.083	1.36373	10.9903
OG9	Gledjapo	192.623	0.369	0.04	49.6	436.448	36.697	1.7518	23.3133
OG9	Castcarl	97.6045	0.533	0.1	45.35	431.579	13.808	1.42742	15.8653
OG9	Vibubrac	130.475	0.442	0.09	50.05	444.557	21.463	1.71399	24.532
OG9	Cornwils	82.3685	0.466667	0.141667	47.5333	415.126	10.521	1.4513	6.11534
OG9	Beilkwei	99.5348	0.454667	0.13	44.8167	427.732	14.872	1.38562	20.3341
OG9	Carykwei	162.377	0.45275	0.06	39.3375	440.838	16.665	1.52692	13.8341
OG9	Querthor	78.5935	0.6115	0.14	41.65	471.63	11.985	1.74583	9.63617
OG9	Platstro	126.838	0.546	0.0716667	38.9667	435.436	17.109	1.63439	10.7195
OG9	Pistchin	134.094	0.531	0.04	34.15	442.683	18.052	1.68414	12.6153
OG9	Metatric	116.945	0.4035	0.12	37.375	419.125	14.162	1.70802	15.8653
OG9	Engeroxb	76.6745	0.532	0.095	40.5	504.562	14.517	1.46324	11.8028
OG9	Vibudila	83.9845	0.35725	0.1375	48.5	429.266	9.305	1.47518	7.87575
OG9	Zelkserr	240.098	0.5645	0.05	35.125	406.549	19.034	1.75976	16.1362
OG9	Fraxinsu	206.565	0.3055	0.07	45.75	329.518	26.228	1.86126	15.8653
OG9	Callgira	186.765	0.427167	0.0533333	43.3833	453.278	30.355	1.92892	23.8549
OG9	Euondiel	108.558	0.39425	0.115	40.525	427.889	9.583	1.98862	6.11534
OG9	Vitenegu	222.452	0.482	0.01	37.3	418.784	23.079	1.7518	21.9591
OG9	Disttsia	123.553	0.3535	0.12	51.8	427.013	21.108	1.31796	12.3445
OG9	Ptertata	139.968	0.498	0.06	37.45	446.124	17.809	1.36572	11.1258
OG9	Vibuprop	101.342	0.399	0.115	47.5	397.62	10.807	1.5309	13.5633
OG9	Elaejapo	96.212	0.4155	0.09	46.2	442.81	11.548	1.44931	11.3966
OG9	Cinncass	170.923	0.2985	0.085	39.3	404.86	22.233	1.32791	23.8549
OG9	Acerbuer	119.15	0.469833	0.06	45.8667	432.621	12.982	1.71996	7.4695
OG9	Bennlepr	147.159	0.34625	0.0775	46.775	384.654	14.022	1.9528	16.0008
OG9	Lindglau	137.363	0.44	0.11	48.1	423.404	16.846	1.52692	21.8237
OG9	Mangcalc	128.532	0.3085	0.11	43.8	449.442	26.859	1.71001	14.5112
OG9	Photprun	123.157	0.445833	0.09	45.6333	434.738	11.648	1.42543	17.7612
OG9	Acerwang	92.0505	0.6155	0.095	50	445.78	16.367	1.64832	21.1466
OG9	Sympaden	65.8273	0.59525	0.14	43.65	380.951	13.795	1.5707	8.68826
OG9	Lindcomm	109.014	0.489333	0.111667	42.0667	460.873	16.359	1.66424	14.1049
OG9	Cornparv	157.44	0.3805	0.085	41.6333	396.977	13.743	1.44334	13.2924
OG9	Diosdume	251.012	0.448	0.05	44	409.103	16.946	1.65827	18.7091
OG9	Osmayunn	120.874	0.429	0.12	53.9	421.471	24.078	1.46125	25.3445
OG9	Toxisucc	118.249	0.39275	0.095	48.925	431.137	15.992	1.63638	14.1049
OG9	Dioskaki	195.221	0.386	0.07	38.5	389.253	17.706	1.51697	20.3341
OG9	Triarotu	105.79	0.413	0.13	53.45	424.501	16.312	1.97469	9.36534
OG9	Carppube	138.481	0.45925	0.0925	40.8875	414.594	16.07	1.52891	10.9903
OG9	Acercori	90.9652	0.548667	0.105	42.7333	423.478	13.231	1.48513	9.90701
OG9	Pittcris	101.102	0.491	0.085	44.2	414.286	13.788	1.56473	25.2091
OG10	Vibuhenr	97.1933	0.3865	0.1525	49.25	422.73	11.025	1.76348	11.9699
OG10	Claudunn	110.044	0.375	0.13	43.75	384.043	28.126	1.71174	15.2091
OG10	Mallphil	136.815	0.568	0.095	40.85	463.649	24.553	2.11175	15.569
OG10	Gomptetr	122.513	0.44	0.115	57.85	445.074	29.216	1.46037	25.2865
OG10	Neolconf	90.0285	0.45925	0.1525	43.375	485.61	20.55	1.71174	14.6092
OG10	Machjapo	185.461	0.3165	0.135	43.9	367.375	22.671	2.04608	28.7657
OG10	Ilexchin	40.44	0.5185	0.245	59.8	469.267	11.478	1.47491	13.0496
OG10	Carplond	132.647	0.41025	0.1225	46.7	387.66	17.533	1.64009	16.6487
OG10	Ulmucast	213.211	0.39	0.075	33.35	398.245	19.667	1.91075	19.8879
OG10	Cornwils	93.496	0.4295	0.21	50.3	356.236	8.93	1.58238	5.61147
OG10	Beilkwei	72.219	0.493	0.19	60.45	405.824	14.002	1.74955	10.8902
OG10	Carykwei	227.241	0.421833	0.07	39.5333	441.946	20.522	1.64009	14.9691
OG10	Boniminu	196.905	0.489	0.06	44.95	403.989	17.922	1.85701	18.2083
OG10	Pistchin	199.827	0.4915	0.075	33.3	441.383	23.001	1.77542	11.0101
OG10	Cleibrac	206.4	0.3335	0.1	49.05	346.048	29.546	1.91871	7.65096
OG10	Ficuhenr	125.909	0.5485	0.08	45	306.48	18.573	1.70378	7.17108
OG10	Murrexot	150.875	0.3885	0.105	51.45	459.133	24.201	1.61506	20.2478
OG10	Zelkserr	211.869	0.539	0.06	44.95	426.959	15.616	1.9008	10.0504
OG10	Fraxinsu	185.183	0.4115	0.08	45.025	372.521	26.042	1.86117	16.6487
OG10	Castscle	160.94	0.3465	0.1	54	447.602	25.906	1.71174	13.0496
OG10	Callgira	245.814	0.589	0.08	42.2	467.942	29.013	1.61223	16.5287
OG10	Euondiel	83.777	0.422	0.15	52.8	406.482	11.335	1.40725	4.05186
OG10	Celtsine	265.798	0.44875	0.07	38.025	354.457	18.27	1.7422	8.61072
OG10	Disttsia	108.535	0.478	0.1325	53.7125	450.361	18.346	2.15752	13.8894
OG10	Querglau	102.376	0.5175	0.105	44.35	430.409	14.801	1.9207	12.9296
OG10	Vibuprop	223.94	0.3365	0.08	45.8	384.916	33.059	1.65601	17.8484
OG10	Cinncass	210.958	0.4425	0.07	34.95	409.514	23.151	1.68586	18.9281
OG10	Eurycava	117.221	0.4045	0.055	38.5	406.175	22.118	2.03414	25.6465
OG10	Sympsumu	187.564	0.3415	0.08	47.2	443.357	15.985	2.062	18.4483
OG10	Euonlaxi	99.9815	0.386	0.08	51.4	461.109	28.514	1.76348	27.9259
OG10	Photprun	130.701	0.477625	0.10125	45.35	425.977	11.242	1.50078	16.7687
OG10	Acerwang	118.805	0.519875	0.1025	48.8625	456.714	16.021	1.49481	9.57048
OG10	Euonalat	129.594	0.4665	0.095	52.05	363.054	25.115	1.64606	6.09135
OG10	Distrace	83.3775	0.389	0.15	48.4	450.306	9.857	1.48088	8.01087
OG10	Sympaden	136.9	0.434667	0.14	44.15	413.189	16.207	1.53263	11.9699
OG10	Lindcomm	111.155	0.49475	0.1125	49.35	424.816	29.331	1.59432	7.8909
OG10	Cornparv	171.319	0.40075	0.0975	42.525	365.641	11.799	1.50476	11.7299
OG10	Diosdume	213.615	0.424667	0.07	45.5	432.004	18.409	1.88289	17.1286
OG10	Distmyri	85.3775	0.4825	0.135	51.9	404.765	8.16	1.56845	10.8902
OG10	Milibala	210.595	0.3625	0.085	49.65	395.83	22.513	1.89085	14.9691
OG10	Ficuvari	292.052	0.277	0.045	41.65	380.065	25.233	2.67296	16.6487
OG10	Gledsine	102.726	0.492	0.145	52.3	461.281	24.891	1.56845	16.6487
OG10	Xylocong	150.293	0.432	0.1	50.4	458.337	23.034	1.85701	22.8871
OG10	Acercori	96.5233	0.556	0.11	45.3	462.104	17.271	1.64208	7.8909
OG10	Handbodi	313.351	0.144	0.1125	43.875	427.794	22.791	2.44211	22.8871

## Sheet: Local_OG
	Acerbuer	Acercori	Acersine	Acersyco	Acerwang	Aescchin	Albikalk	Beilkwei	Bennlepr	Boniminu	Brasquer	Bridretu	Buxuhenr	Buxumegi	Buxusini	Callbodi	Callgira	Camecupi	Cametube	Carplipo	Carplond	Carppube	Carykwei	Castcarl	Castfarg	Castscle	Celtsine	Celttimo	Cinncamp	Cinncass	Cinnwils	Citrcava	Claudunn	Cleibrac	Cleibrev	Cornelli	Cornhong	Cornparv	Cornwils	Crottigl	Decagrac	Denddent	Diosdume	Dioskaki	Distmyri	Distrace	Disttsia	Elaejapo	Elaepung
OG1	0	0	4	0	13	0	1	4	0	49	0	0	0	0	0	1	0	0	0	9	0	0	0	0	0	0	1	0	0	0	3	1	84	0	0	0	0	0	12	0	0	1	17	0	0	0	0	0	0
OG10	0	3	0	0	56	0	0	1	0	9	0	0	0	0	0	0	3	0	0	0	2	0	10	0	0	2	2	0	0	3	0	0	2	1	0	0	0	16	1	0	0	0	5	0	1	1	11	0	0
OG2	0	10	0	0	0	0	0	1	0	4	0	0	0	0	0	0	1	0	0	0	0	6	0	0	0	0	4	0	0	0	4	0	17	0	0	0	0	7	4	0	1	2	1	3	0	1	4	0	1
OG3	0	10	0	2	4	0	0	0	9	24	0	0	0	3	0	0	0	0	5	0	0	5	0	0	4	0	0	0	4	2	6	0	30	0	0	0	0	17	6	0	0	3	4	5	0	2	4	2	0
OG4	0	0	0	0	9	0	0	0	0	3	1	0	0	0	0	0	1	1	0	0	0	0	0	0	2	0	5	0	0	0	2	0	3	0	0	0	0	40	9	3	0	0	1	11	0	0	0	1	0
OG5	0	1	0	0	46	0	2	0	0	21	0	0	4	27	4	0	1	0	0	2	0	20	0	2	0	0	2	1	1	0	5	0	30	0	0	3	1	0	3	8	0	0	5	2	7	0	0	1	0
OG6	0	0	0	0	67	0	0	0	0	24	1	0	0	0	0	0	5	0	0	3	0	9	0	0	0	0	4	0	0	0	3	0	10	0	0	2	0	0	2	6	0	0	34	4	0	0	0	2	0
OG7	7	3	0	0	0	2	0	1	3	12	0	4	0	0	0	0	2	0	0	0	2	2	2	0	0	48	0	0	0	0	0	0	0	0	0	0	1	6	0	0	0	0	2	0	3	0	0	3	0
OG8	0	3	0	0	12	0	0	0	1	0	0	0	0	0	0	0	4	0	0	0	2	0	1	0	0	0	1	0	0	0	1	0	1	0	0	0	0	36	3	1	0	2	4	0	0	1	20	0	0
OG9	17	3	0	0	25	0	0	4	8	0	0	0	0	0	0	0	4	0	0	0	0	8	6	1	0	0	0	0	0	6	0	0	2	0	1	0	0	7	3	0	0	0	2	2	0	0	1	3	0
[truncated: 100 more columns]

## Sheet: Soil
stage	SOC	N	Ca	TN	TC	AP	AK	TP	TK	PH	DOC	NH4N	NO3N	AN
SC1	6.5468	0.566097	0.927681	0.645	6.805	6.8	268.5	0.319306	1.0134	4.88	615.5	74.3747	104.553	531.72
SC10	5.41506	0.384292	0.781882	0.51	5.417	8.6	120	0.356721	0.92544	4.78	632	76.5497	44.2912	434.7
SC2	6.61878	0.514003	0.883369	0.59	6.785	3.1	197.7	0.256438	0.87242	5.15	616.5	85.3295	52.2277	447.3
SC3	5.21922	0.301848	0.187966	0.367	5.072	24.3	96.5	0.141274	0.384395	5.05	493.2	75.1059	4.3342	299.88
SC4	4.58538	0.350649	0.463126	0.391	4.572	6.9	123.9	0.205161	0.32535	4.77	652	61.8126	9.11659	336.42
SC5	4.62002	0.325902	0.235851	0.381	4.682	27.1	68.5	0.148768	0.369935	4.29	618	65.4091	2.35906	321.3
SC6	5.24642	0.346552	0.352704	0.412	4.99	6.2	102	0.17951	0.49405	4.475	604	76.6083	6.98044	361.62
SC7	5.04437	0.337368	0.220842	0.412	4.865	20.9	96.9	0.154554	0.449465	4.5	603.5	96.9447	4.86321	362.88
SC8	5.53337	0.406885	0.541028	0.478	5.178	3.5	154.3	0.27837	0.95195	4.49	594	102.089	22.8033	394.38
SC9	4.86057	0.335803	0.255148	0.39	4.438	3.9	82	0.185205	0.343425	4.415	563.5	63.1348	9.91578	315
SG1	15.9431	1.27629	2.03172	1.465	15.534	12	159.269	3.95917	1.38231	6.91	48.2873	0.673181	60.2052	583.333
SG10	13.4301	1.10647	1.8093	1.26	13.945	25.1	146.678	3.57656	1.84824	6.78	61.1638	2.5805	50.1337	555.333
SG2	10.4721	0.646	1.46253	1.025	10.821	23.6	135.346	2.85752	1.49879	6.69	25.7532	1.67292	63.0529	501.9
SG3	16.5309	1.25477	1.96142	1.385	15.976	11.2	129.522	2.83533	2.04792	6.895	131.985	1.58419	35.4877	364.933
SG4	18.4059	1.44296	2.38889	1.707	18.393	15.6	162.259	5.31913	3.41243	6.79	92.2823	0.950221	71.7127	631.4
SG5	23.8538	1.93017	3.19239	1.277	14.2474	17.4	271.644	5.95739	2.45551	6.71	94.4284	2.02842	62.6549	682.5
SG6	10.7475	0.867285	1.84033	1.159	11.387	10.7	112.682	3.09099	1.69848	6.885	61.1638	1.58742	62.8682	532.467
SG7	25.6902	1.75277	3.19237	1.988	25.622	25.3	239.38	3.95561	1.59864	6.755	16.0957	1.39645	39.462	716.333
SG8	8.07683	0.603533	1.15211	0.712	7.947	4.4	128.578	2.09498	1.41559	6.86	72.9674	1.90916	64.4618	415.8
SG9	8.57856	0.463694	0.982351	0.792	8.602	24	185.395	3.21172	2.24761	6.56	47.2142	2.31668	57.9267	383.6
OG1	21.1722	1.70705	3.12887	1.97	23.134	11.5	199.196	4.27696	2.24761	6.795	182.418	1.23183	67.0437	674.8
OG10	13.2707	1.08916	5.34326	1.295	14.945	14.8	58.8666	6.1802	2.13113	7.09	180.272	1.92809	40.6008	544.6
OG2	16.3759	1.26999	2.03465	1.576	16.828	12.4	183.279	5.48247	6.05824	6.935	165.25	1.31656	49.8734	669.2
OG3	17.0967	1.52346	2.61792	1.569	18.163	28.4	192.061	2.90546	2.29753	6.675	196.368	1.37676	29.7003	602
OG4	19.1842	1.10117	1.67036	1.208	12.048	27.4	205.234	6.11451	4.04476	6.85	79.4057	1.50031	88.9472	551.133
OG5	13.401	1.01686	2.13397	1.146	11.61	11.9	190.963	3.59521	2.03128	6.975	234.998	1.09801	104.247	512.867
OG6	12.1096	1.10053	1.82867	1.21	13.559	10	191.329	3.61651	4.16124	6.745	92.2823	1.32997	42.7715	514.267
OG7	11.8591	0.905882	1.35425	1.02	9.998	9.9	225.542	6.78562	4.62717	6.575	170.615	1.29773	103.556	500.267
OG8	16.469	1.46189	1.88269	1.628	16.947	11.7	207.795	8.5779	2.74682	6.955	124.474	1.17819	32.783	650.533
OG9	18.5692	1.50032	1.94429	1.624	18.815	15.3	180.169	8.55393	3.19611	6.875	64.383	1.48718	20.2874	666.867

## Sheet: Topography
stage	DEM	Slope	Aspect	Slope of Slope	Slope of Aspect	QFD	Roughness
SC1	848.571	21.1351	72.2408	87.1795	89.0722	0.107984	1.09477
SC10	747.156	20.8658	98.329	87.5711	89.3138	0.113705	1.12507
SC2	834.818	19.7596	130.511	87.6813	89.3036	0.102949	1.09235
SC3	825.082	26.0315	67.8375	87.3138	88.8167	0.135091	1.14229
SC4	805.336	17.8211	171.327	87.9092	89.5606	0.0951209	1.07582
SC5	866.539	20.7437	279.502	86.9369	88.9011	0.104303	1.08746
SC6	874.81	14.7343	143.141	86.101	89.0212	0.0718041	1.04189
SC7	864.585	24.6788	60.1805	87.2126	88.7886	0.127739	1.11868
SC8	788.911	18.7041	151.812	87.944	89.5836	0.102819	1.10172
SC9	742.733	22.8091	161.899	87.5869	89.1421	0.114501	1.11591
SG1	807.96	22.6214	218.945	88.1792	89.5145	0.1328	1.1779
SG10	886.396	23.0327	240.924	88.2256	89.4976	0.1299	1.1619
SG2	794.958	35.1438	233.118	88.6211	89.3614	0.2491	1.4664
SG3	835.024	30.0166	247.34	88.5783	89.5153	0.213714	1.40311
SG4	810.886	20.3117	169.278	87.9004	89.4514	0.1165	1.1447
SG5	781.001	36.9935	253.887	88.672	89.4076	0.2309	1.3983
SG6	768.845	35.8993	251.538	88.7124	89.455	0.2574	1.4981
SG7	808.971	31.601	256.987	88.6411	89.4745	0.1994	1.3214
SG8	864.994	15.1673	171.518	87.5141	89.6692	0.0817	1.0729
SG9	878.084	15.4064	206.368	87.7943	89.6907	0.0849	1.066
OG1	807.907	27.1035	157.641	88.5047	89.5356	0.1803	1.3024
OG10	774.984	23.7623	138.353	88.3707	89.5034	0.1347	1.1575
OG2	819.49	23.644	233.438	88.3864	89.5826	0.1484	1.2132
OG3	824.152	28.742	95.5734	88.6068	89.4963	0.1712	1.2398
OG4	775.573	20.8636	130.897	88.2833	89.6201	0.1213	1.1413
OG5	774.391	31.6974	153.598	88.6799	89.4537	0.2146	1.372
OG6	788.626	34.4416	193.761	88.6999	89.4843	0.2373	1.4318
OG7	753.004	25.857	154.953	88.4723	89.5887	0.1676	1.2657
OG8	740.359	17.8562	163.006	88.1503	89.6495	0.0901	1.0833
OG9	755.43	18.3563	142.847	88.2494	89.6656	0.1009	1.0858
